# Supplementary material for: Comparative pathogenomics of Clostridium tetani
Source: PLoS One. 2017 Aug 11;12(8):e0182909. doi: 10.1371/journal.pone.0182909 (PMC5553647; doi:10.1371/journal.pone.0182909)
Supplement: S1 Table — Sequences corresponding to 16sRR were collated from 145 bacterial species (including C. tetani E88 reference strain) and categorized based on type of environmental isolate or species as in S3 Fig. When possible, the accession number for the noncoding RNA is given. For identified 16sRRs extracted from genomic sequences, the accession number and nucleotide position is given. 16sRR sequences for Group I–III C. botulinum sequences are given. Phage protein accession numbers (417) used for construction of phylogenetic trees corresponding to serine recombinase, portal protein, TerL, tail-tape measure protein are given (S1 and S2 Figs). Phage insertion sites (A-E) are listed for predicted phage proteins in C. tetani strains. Eight phage proteins identified in C. tetani strain GTC-14772 (6) and ATCC 453 (2) did not have accession numbers. Predicted proteins sequences for 22 CRISPR/Cas proteins with sequence identity to type IA, IB, and III systems. (XLSX) [file pone.0182909.s005.xlsx]

## Sheet: 16sRR
No.	Environment or Species	Bacterial Strain	16sRR accesion #	Sequence location	Descriptor	16sRR nucleotide sequence
1	C. bot.	Clostridium botulinum A str. ATCC 3502	NR_074124.1	X	>gi|470466478|ref|NR_074124.1| Clostridium botulinum A str. ATCC 3502 strain ATCC 3502 16S ribosomal RNA, complete sequence	GCTGGCGGCGTGCTTAACACATGCAAGTCGAGCGATGAAGCTTCCTTCGGGGAGTGGATTAGCGGCGGACGGGTGAGTAACACGTGGGTAACCTGCCTCAAAGTGGGGGATAGCCTTCCGAAAGGAAGATTAATACCGCATAATATAAGAGAATCGCATGATTTTCTTATCAAAGATTTATTGTTTTGAGATGGACCCGCGGCGCATTAGCTAGTTGGTAAGGTAACGGCTTACCAAGGCAACGATGCGTAGCCGACCTGAGAGGGTGATCGGCCACATTGGAACTGAGACACGGTCCAGACTCCTACGGGAGGCAGCAGTGGGGAATATTGCGCAATGGGGGAAACCCTGACGCAGCAACGCCGCGTGGGTGATGAAGGTCTTCGGATTGTAAAGCCC…
2	C. bot.	Clostridium botulinum A str. Hall	CP000727.1	55096-56597	>gb|CP000727.1|:55096-56597 Clostridium botulinum A str. Hall, complete genome	AGAGTTTGATCCTGGCTCAGGACGAACGCTGGCGGCGTGCTTAACACATGCAAGTCGAGCGATGAAGCTTCCTTCGGGAAGTGGATTAGCGGCGGACGGGTGAGTAACACGTGGGTAACCTGCCTCAAAGTGGGGGATAGCCTTCCGAAAGGAAGATTAATACCGCATAATATAAGAGAATCGCATGATTTTCTTATCAAAGATTTATTGCTTTGAGATGGACCCGCGGCGCATTAGCTAGTTGGTAAGGTAACGGCTTACCAAGGCAACGATGCGTAGCCGACCTGAGAGGGTGATCGGCCACATTGGAACTGAGACACGGTCCAGACTCCTACGGGAGGCAGCAGTGGGGAATATTGCGCAATGGGGGAAACCCTGACGCAGCAACGCCGCGTGGGT…
3	C. bot.	Clostridium botulinum A2 str. Kyoto	CP001581.1	42867-44368	>gb|CP001581.1|:42867-44368 Clostridium botulinum A2 str. Kyoto, complete genome	AGAGTTTGATCCTGGCTCAGGACGAACGCTGGCGGCGTGCTTAACACATGCAAGTCGAGCGATGAAGCTTCCTTCGGGAAGTGGATTAGCGGCGGACGGGTGAGTAACACGTGGGTAACCTGCCTCAAAGTGGGGGATAGCCTTCCGAAAGGAAGATTAATACCGCATAATATAAGAGAATTGCATGATTCTCTTATCAAAGATTTATTGCTTTGAGATGGACCCGCGGCGCATTAGCTAGTTGGTAAGGTAACGGCTTACCAAGGCAACGATGCGTAGCCGACCTGAGAGGGTGATCGGCCACATTGGAACTGAGACACGGTCCAGACTCCTACGGGAGGCAGCAGTGGGGAATATTGCGCAATGGGGGAAACCCTGACGCAGCAACGCCGCGTGGGT…
4	C. bot.	Clostridium botulinum A3 str. Loch Maree	NC_010520.1	42659-44160	>gi|170758191|ref|NC_010520.1|:42659-44160 Clostridium botulinum A3 str. Loch Maree, complete genome	AGAGTTTGATCCTGGCTCAGGACGAACGCTGGCGGCGTGCTTAACACATGCAAGTCGAGCGATGAAACTTCCTTCGGGAAGTGGATTAGCGGCGGACGGGTGAGTAACACGTGGGTAACCTGCCTCAAAGTGGGGGATAGCCTTCCGAAAGGAAGATTAATACCGCATAATATGAGAGAATCGCATGATTTTCTTATCAAAGATTTATTGCTTTGAGATGGACCCGCGGCGCATTAGCTAGTTGGTAAGGTAACGGCTTACCAAGGCAACGATGCGTAGCCGACCTGAGAGGGTGATCGGCCACATTGGAACTGAGACACGGTCCAGACTCCTACGGGAGGCAGCAGTGGGGAATATTGCGCAATGGGGGAAACCCTGACGCAGCAACGCCGCGTGGGT…
5	C. bot.	Clostridium botulinum Ba4 str. 657	CP001083.1	9402-10903	>gb|CP001083.1|:9402-10903 Clostridium botulinum Ba4 str. 657, complete genome	AGAGTTTGATCCTGGCTCAGGACGAACGCTGGCGGCGTGCTTAACACATGCAAGTCGAGCGATGAAGCTTCCTTCGGGAAGTGGATTAGCGGCGGACGGGTGAGTAACACGTGGGTAACCTGCCTCAAAGTGGGGGATAGCCTTCCGAAAGGAAGATTAATACCGCATAATATAAGAGAATCGCATGATTTTTTTATCAAAGATTTATTGCTTTGAGATGGACCCGCGGCGCATTAGCTAGTTGGTAAGGTAACGGCTTACCAAGGCAACGATGCGTAGCCGACCTGAGAGGGTGATCGGCCACATTGGAACTGAGACACGGTCCAGACTCCTACGGGAGGCAGCAGTGGGGAATATTGCGCAATGGGGGAAACCCTGACGCAGCAACGCCGCGTGGGT…
6	C. bot.	Clostridium botulinum C str. Eklund	ABDQ01000035.1	4670-6178	>gi|151557919|gb|ABDQ01000035.1|:4670-6178 Clostridium botulinum C str. Eklund gcontig_1106103627406, whole genome shotgun sequence	GAGAGTTTGATCCTGGCTCAGGACGAACGCTGGCGGCGTGCCTAACACATGCAAGTCGAGCGATGAAACTTCCTTCGGGAAGTGGATTAGCGGCGGACGGGTGAGTAACACGTGGGTAACCTGCCTCAAAGAGTGGGATAGCCTTCCGAAAGGAAGATTAATACCGCATAACATTATCTTGTGGCATCACAGGATAATCAAAGGAGCAATCTGCTTTGAGATGGACCCGCGGCGCATTAGCTAGTTGGTAAGGTAATGGCTTACCAAGGCGACGATGCGTAGCCGACCTGAGAGGGTGATCGGCCACATTGGAACTGAGACACGGTCCAGACTCCTACGGGAGGCAGCAGTGGGGAATATTGCGCAATGGGGGAAACCCTGACGCAGCAACGCCGCGTG…
7	C. bot.	Clostridium botulinum CDC54088; dust from Mendoza, Argentina	AZRS01000464.1	3528-5034	>gi|588266580|gb|AZRS01000464.1|:3528-5034 Clostridium botulinum CDC54088 contig_464, whole genome shotgun sequence	AGAGTTTGATCCTGGCTCAGGACGAACGCTGGCGGCGTGCTTAACACATGCAAGTCGAGCGATGAAACTTCCTTCGGGAAGTGGATTAGCGGCGGACGGGTGAGTAACACGTGGGTAACCTGCCTCAAAGTGGGGGATAGCCTTCCGAAAGGAAGATTAATACCGCATAATATAAGAGAATCGCATGATTTTCTTATCAAAGATTTATTGCTTTGAGATGGACCCGCGGCGCATTAGCTAGTTGGTAAGGTAACGGCTTACCAAGGCAACGATGCGTAGCCGACCTGAGAGGGTGATCGGCCACATTGGAACTGAGACACGGTCCAGACTCCTACGGGAGGCAGCAGTGGGGAATATTGCGCAATGGGGGAAACCCTGACGCAGCAACGCCGCGTGGGT…
8	C. bot.	Clostridium botulinum E3 str. Alaska E43	CP001078.1	429378-430881	>gi|188497817|gb|CP001078.1|:429378-430881 Clostridium botulinum E3 str. Alaska E43, complete genome	AGAGTTTGATCCTGGCTCAGGACGAACGCTGGCGGCGTGCCTAACACATGCAAGTCGAGCGATGAAGCTTCTTCGGAAGTGGATTAGCGGCGGACGGGTGAGTAACACGTGGGCAACCTGCCTCATAGAGAGGGATAGCCTTTCGAAAGGAAGATTAATACCTCATAAGATTGTAGTTTCGCATGAAACGGCAATAAAAGGAGTAATCCGCTATGAGATGGGCCCGCGTCGCATTAGCTAGTTGGTAAGGTAATGGCTTACCAAGGCGACGATGCGTAGCCGACCTGAGAGGGTGATCGGCCACATTGGGACTGAGACACGGCCCAGACTCCTACGGGAGGCAGCAGTGGGGAATATTGCACAATGGGGGAAACCCTGATGCAGCAACGCCGCGTGAGT…
9	C. bot.	Clostridium botulinum Prevot_594	CP006902.1	2608712-2610209	>gb|CP006902.1|:2608712-2610209 Clostridium botulinum Prevot_594 genome	GAGTTTGATCCTGGCTCAGGACGAACGCTGGCGGCGTGCTTAACACATGCAAGTCGAGCGATGAAGCTTCCTTCGGGAAGTGGATTAGCGGCGGACGGGTGAGTAACACGTGGGTAACCTGCCTCAAAGTGGGGGATAGCCTTCCGAAAGGAAGATTAATACCGCATAACATAAGAGAATCGCATGATTTTCTTATCAAAGATTTATTGCTTTGAGATGGACCCGCGGCGCATTAGCTAGTTGGTAAGGTAACGGCTTACCAAGGCAACGATGCGTAGCCGACCTGAGAGGGTGATCGGCCACATTGGAACTGAGACACGGTCCAGACTCCTACGGGAGGCAGCAGTGGGGAATATTGCGCAATGGGGGAAACCCTGACGCAGCAACGCCGCGTGGGTG…
10	C. bot.	putative Clostridium botulinum	AP014696.1	509858-511364	>gi|743960172|dbj|AP014696.1|:509858-511364 Clostridium botulinum DNA, complete genome, strain: 111	AGAGTTTGATCCTGGCTCAGGACGAACGCTGGCGGCGTGCTTAACACATGCAAGTCGAGCGATGAAGCTTCCTTCGGGAAGTGGATTAGCGGCGGACGGGTGAGTAACACGTGGGTAACCTGCCTCAAAGTGGGGGATAGCCTTCCGAAAGGAAGATTAATACCGCATAATATAAGAGAATCGCATGATTTTTTTATCAAAGATTTATTGCTTTGAGATGGACCCGCGGCGCATTAGCTAGTTGGTAAGGTAACGGCTTACCAAGGCAACGATGCGTAGCCGACCTGAGAGGGTGATCGGCCACATTGGAACTGAGACACGGTCCAGACTCCTACGGGAGGCAGCAGTGGGGAATATTGCGCAATGGGGGAAACCCTGACGCAGCAACGCCGCGTGGGT…
11	C. bot.	Clostridium botulinum F str. Langeland	CP000728.1	58128-59629	>gb|CP000728.1|:58128-59629 Clostridium botulinum F str. Langeland, complete genome	AGAGTTTGATCCTGGCTCAGGACGAACGCTGGCGGCGTGCTTAACACATGCAAGTCGAGCGATGAAGCTTCCTTCGGGAAGTGGATTAGCGGCGGACGGGTGAGTAACACGTGGGTAACCTGCCTCAAAGTGGGGGATAGCCTTCCGAAAGGAAGATTAATACCGCATAATATAAGAGAATCGCATGATTTTCTTATCAAAGATTTATTGCTTTGAGATGGACCCGCGGCGCATTAGCTAGTTGGTAAGGTAACGGCTTACCAAGGCAACGATGCGTAGCCGACCTGAGAGGGTGATCGGCCACATTGGAACTGAGACACGGTCCAGACTCCTACGGGAGGCAGCAGTGGGGAATATTGCGCAATGGGGGAAACCCTGACGCAGCAACGCCGCGTGGGT…
12	C. bot-like	Clostridium baratii	CP006905.1	1099231-1100731	>gb|CP006905.1|:1099231-1100731 Clostridium baratii str. Sullivan, complete genome	GAGTTTGATCCTGGCTCAGGACGAACGCTGGCGGCGTGCCTAACACATGCAAGTCGAGCGATGAAGTTTCCTTCGGGAAACGGATTAGCGGCGGACGGGTGAGTAACACGTGGGTAACCTGCCTCATAGAGGGGAATAGCCTCCCGAAAGGGAGATTAATACCGCATAACATTGCAGTTTCGCATGAAACAGCAATTAAAGGAGCAATCCGCTATGAGATGGACCCGCGGCGCATTAGCTAGTTGGTAAGGTAATGGCTTACCAAGGCGACGATGCGTAGCCGACCTGAGAGGGTGATCGGCCACATTGGGACTGAGACACGGCCCAGACTCCTACGGGAGGCAGCAGTGGGGAATATTGCACAATGGGGGAAACCCTGATGCAGCAACGCCGCGTGAG…
13	C. bot-like	Clostridium haemolyticum NCTC 9693	NR_113381.1	X	>gi|631252183|ref|NR_113381.1| Clostridium haemolyticum strain JCM 1402 16S ribosomal RNA gene, partial sequence	AGAGTTTGATCCTGGCTCAGGACGAACGCTGGCGGCGTGCCTAACACATGCAAGTCGAGCGATGAAACTTCCTTCGGGAAGTGGATTAGCGGCGGACGGGTGAGTAACACGTGGGTAACCTGCCTCAAAGAGGGGGATAGCCTCCCGAAAGGGAGATTAATACCGCATAACATTATTTTATGGCATCATAGAATAATCAAAGGAGCAATCCGCTTTGAGATGGACCCGCGGCGCATTAGCTAGTTGGTGAGGTAAGGGCTCACCAAGGCGACGATGCGTAGCCGACCTGAGAGGGTGATCGGCCACATTGGAACTGAGACACGGTCCAGACTCCTACGGGAGGCAGCAGTGGGGAATATTGCGCAATGGGGGAAACCCTGACGCAGCAACGCCGCGTGA…
14	C. bot-like	Clostridium sp. K25	JENU01000023.1	X	>gi|658097223|gb|JENU01000023.1| Clostridium sp. K25 Contig23, whole genome shotgun sequence	GAGTGGATTAGCGGCGGACGGGTGAGTAACACGTGGGTAACCTGCCTCAAAGAGGGGGATAGCCTCCCGAAAGGGAGATTAATACCGCATAACATTATTTTATGGCATCATAAAATAATCAAAGGAGCAATCCGCTTTGAGATGGACCCGCGGCGCATTAGCTAGTTGGTGAGGTAAGGGCTCACCAAGGCGACGATGCGTAGCCGACCTGAGAGGGGGATCGGCCACATTGGAACTGAGACACGGTCCAGACTCCTACGGGAGGCAGCAGTGGGGAATATTGCGCAATGGGGGAAACCCTGACGCAGCAACGCCGCGTGAGTGATGAAGGTTTTCGGATCGTAAAACTCTGTCTTTAGGGACGATAATGACGGTACCTAAGGAGGAAGCCACGGCTAA…
15	C. dif	Clostridium difficile	CP010905.1	10821-12311	>gb|CP010905.1|:10821-12311 Peptoclostridium difficile 630, complete genome	AGAGTTTGATCCTGGCTCAGGATGAACGCTGGCGGCGTGCCTAACACATGCAAGTTGAGCGATTTACTTCGGTAAAGAGCGGCGGACGGGTGAGTAACGCGTGGGTAACCTACCCTGTACACACGGATAACATACCGAAAGGTATGCTAATACGGGATAATATATTTGAGAGGCATCTCTTGAATATCAAAGGTGAGCCAGTACAGGATGGACCCGCGTCTGATTAGCTAGTTGGTAAGGTAACGGCTTACCAAGGCGACGATCAGTAGCCGACCTGAGAGGGTGATCGGCCACATTGGAACTGAGACACGGTCCAAACTCCTACGGGAGGCAGCAGTGGGGAATATTGCACAATGGGCGAAAGCCTGATGCAGCAACGCCGCGTGAGTGATGAAGGCC…
16	C. perf	Clostridium perfringens	AFES01000042.1	87-1595	>gi|380303422|gb|AFES01000042.1|:87-1595 Clostridium perfringens F262 contig00083, whole genome shotgun sequence	GAGAGTTTGATCCTGGCTCAGGATGAACGCTGGCGGCGTGCTTAACACATGCAAGTCGAGCGATGAAGTTTCCTTCGGGAAACGGATTAGCGGCGGACGGGTGAGTAACACGTGGGTAACCTGCCTCATAGAGTGGAATAGCCTTCCGAAAGGAAGATTAATACCGCATAATGTTGAAAGATGGCATCATCATTCAACCAAAGGAGCAATCCGCTATGAGATGGACCCGCGGCGCATTAGCTAGTTGGTGGGGTAACGGCCTACCAAGGCGACGATGCGTAGCCGACCTGAGAGGGTGATCGGCCACATTGGGACTGAGACACGGCCCAGACTCCTACGGGAGGCAGCAGTGGGGAATATTGCACAATGGGGGAAACCCTGATGCAGCAACGCCGCGTG…
17	C. tetani	Clostridium tetani E88	NR_074498.1	X	>gi|444304074|ref|NR_074498.1| Clostridium tetani E88 strain Massachusetts 16S ribosomal RNA, complete sequence	GAGAGTTTGATCCTGGCTCAGGACGAACGCTGGCGGCGTGCTTAACACATGCAAGTCGAGCGATGAAGCTTCCTTCGGGAAGTGGATTAGCGGCGGACGGGTGAGTAACACGTGGGCAACCTGCCTCAAAGAGGGGAATAGCCCTCCGAAAGGAGGATTAATACCGCATAAAGTTAAGGTTTCGCATGAAACTTTAACCAAAGGAGTAATCTGCTTTGAGATGGGCCCGCGCCCCATTAGCTAGTTGGTAAGGTAATGGCTTACCAAGGCGACGATGGGTAGCCGACCTGAGAGGGTGATCGGCCACATTGGAACTGAGACACGGTCCAGACTCCTACGGGAGGCAGCAGTGGGGAATATTGCGCAATGGGGGAAACCCTGACGCAGCAACGCCGCGTG…
18	FECAL-ORAL	Clostridium sp. CL-6	CCXK01000016.1	63301-64797	>gi|685823854|emb|CCXK01000016.1|:63301-64797 Clostridium sp. CL-6 genome assembly Clostridium culturomicsense, contig contig00016, whole genome shotgun sequence	AGAGTTTGATCCTGGCTCAGGACGAACGCTGGCGGCGTGCCTAACACATGCAAGTCGAGCGATGAAATCCTTCGGGATGGATTAGCGGCGGACGGGTGAGTAACACGTGGGTAACCTGCCTTGTAGAGGGGGATAGCCTTCCGAAAGGAAGATTAATACCGCATAACATCTTTTTATCGCATGGTAGAAAGATCAAAGGAGCAATCCGCTACAAGATGGACCCGCGGCGCATTAGCTAGTTGGTGAGGTAACGGCTCACCAAGGCGACGATGCGTAGCCGACCTGAGAGGGTGATCGGCCACATTGGAACTGAGACACGGTCCAGACTCCTACGGGAGGCAGCAGTGGGGAATATTGCGCAATGGGGGAAACCCTGACGCAGCAACGCCGCGTGAATGA…
19	FECAL-ORAL	Clostridium clostridioforme	AGYN01000032.1	129626-131153	>gi|480665365|gb|AGYN01000032.1|:129626-131153 [Clostridium] clostridioforme 90A7 acsOa-supercont1.5.C32, whole genome shotgun sequence	GAGAGTTTGATCCTGGCTCAGGATGAACGCTGGCGGCGTGCCTAACACATGCAAGTCGAACGAAGCAATTAAAGGAAGTTTTCGGATGGAATTTGATTGACTGAGTGGCGGACGGGTGAGTAACGCGTGGATAACCTGCCTCACACTGGGGGATAACAGTTAGAAATGACTGCTAATACCGCATAAGCGCACAGTACCGCATGGTACGGTGTGAAAAACTCCGGTGGTGTGAGATGGATCCGCGTCTGATTAGCCAGTTGGCGGGGTAACGGCCCACCAAAGCGACGATCAGTAGCCGACCTGAGAGGGTGACCGGCCACATTGGGACTGAGACACGGCCCAAACTCCTACGGGAGGCAGCAGTGGGGAATATTGCACAATGGGCGAAAGCCTGATGCA…
20	FECAL-ORAL	Brevibacillus laterosporus PE36	AXBT01000007.1	95-1413	>gi|548621015|gb|AXBT01000007.1|:95-1413 Brevibacillus laterosporus PE36 PE_F_(paired)_contig_15, whole genome shotgun sequence	AGATGGGCCTGCGGCGCATTAGCTAGTTGGTGAGGTAAAGGCTCACCAAGGCGACGATGCGTAGCCGACCTGAGAGGGTGACCGGCCACACTGGGACTGAGACACGGCCCAGACTCCTACGGGAGGCAGCAGTAGGGAATTTTCCACAATGGACGAAAGTCTGATGGAGCAACGCCGCGTGAACGATGAAGGCTTTCGGGTCGTAAAGTTCTGTTGTTAGGGAAGAAACAGTGCCATTTAAATAAGGTGGCACCTTGACGGTACCTAACGAGAAAGCCACGGCTAACTACGTGCCAGCAGCCGCGGTAATACGTAGGTGGCAAGCGTTGTCCGGAATTATTGGGCGTAAAGCGCGCGCAGGTGGCTATGTAAGTCTGATGTTAAAGCCCGGGGCTCAAC…
21	FECAL-ORAL	Anaerostipes caccae DSM 14662 from Human feces	ABAX03000031.1	167-1696	>gi|159883195|gb|ABAX03000031.1|:167-1696 Anaerostipes caccae DSM 14662 A_caccae-4.0.1_Cont340, whole genome shotgun sequence	GAGAGTTTGATCCTGGCTCAGGATGAACGCTGGCGGCGTGCTTAACACATGCAAGTCGAACGAAGCATTTAGGATTGAAGTTTTCGGATGGATTTCCTATATGACTGAGTGGCGGACGGGTGAGTAACGCGTGGGGAACCTGCCCTATACAGGGGGATAACAGCTGGAAACGGCTGCTAATACCGCATAAGCGCACAGAATCGCATGATTCAGTGTGAAAAGCCCTGGCAGTATAGGATGGTCCCGCGTCTGATTAGCTGGTTGGTGAGGTAACGGCTCACCAAGGCGACGATCAGTAGCCGGCTTGAGAGAGTGAACGGCCACATTGGGACTGAGACACGGCCCAAACTCCTACGGGAGGCAGCAGTGGGGAATATTGCACAATGGGGGAAACCCTGA…
22	FECAL-ORAL	Bacillus thuringiensis form insect gut	KC789794.1	X	>gi|482677404|gb|KC789794.1| Bacillus thuringiensis strain FayB1 16S ribosomal RNA gene, partial sequence	CCTTTTTAGAGTTTTGGATCAGGCTCAGGACGAACGCTGGCGGCGTGCCTAATACATGCAAGTCGAGCGGACAGATGGGAGCTTGCTCCCTGATGTTAGCGGCGGACGGGTGAGTAACACGTGGGTAACCTGCCTGTAAGACTGGGATAACTCCGGGAAACCGGGGCTAATACCGGATGCTTGTTTGAACCGCATGGTTCAAACATAAAAGGTGGCTTCGGCTACCACTTACAGATGGACCCGCGGCGCATTAGCTAGTTGGTGAGGTAAGGCTCACCAAGGCAACGATGCGTAGCCGACCTGAGAGGGTGATCGGCCACACTGGGACTGAGACACGGCCCAGACTCCTACGGGAGGCAGCAGTAGGGAATCTTCCGCAATGGACGAAAGTCTGACGGA…
23	FECAL-ORAL	Allofustis seminis DSM 15817; isolated from pig semen	NR_025501.1	X	>gi|219878362|ref|NR_025501.1| Allofustis seminis strain 01-570-1 16S ribosomal RNA gene, partial sequence	GACGAACGCTGGCGGCATGCCTAATACATGCAAGTCGAACGATGAACTCTCTGCTTGCAGAGAGGGATGAGTGGCGGACGGGTGAGTAACACGTGGGAAACCTGCCCATGAGAGGGGGATAACATGCGGAAACGGATGCTAATACCCCATACCTTTCACACCACGCATGTGGTGTAAAAGAAAGACGGCGAAGCTGTCGCTCATGGATGGTCCCGCGGCGCATTAGCTTGTAGGTGGGGTAACGGCCTACCTAGGCGATGATGCGTAGCCGACCTGAGAGGGTGACCGGCCACACTGGGACTGAGACACGGCCCAGACTCCTACGGGAGGCAGCAGTAGGGAATCTTCCACAATGGGCGCAAGCCTGATGGAGCAATGCCGCGTGAATGATGAAGGTCT…
24	FECAL-ORAL	Anaerococcus obesiensis	NR_118323.1	X	>gi|645321332|ref|NR_118323.1| Anaerococcus obesiensis strain ph10 16S ribosomal RNA, partial sequence	TGGCTCAGGATAAACGCTGGCGGCGTGCATAACACATGCAAGTCGAACGATGAAACTTAGATGATTTCTTCGGAATGAACTTAAGCGGATTAGTGGCGAACGGGTGAGTAACACGTGAGTAACCTGCCTTACACAAGGGGATAGCCTTTGGAAACGAAGAATAATACCCTATAAAGTCAATTTATCGCATGATAGAATGACCAAAGATTTATCGGTGTAAGATGGACTTGCGTCTGATTAGCTAGTTGGTGAGATAAAGGCCCACCAAGGCAACGATCAGTAGCCGGCTTGAGAGAGTGTACGGCCACATTGGGACTGAGACACGGCCCAAACTCCTACGGGAGGCAGCAGTGGGGAATTTTGCACAATGGGGGAAACCCTGATGCAGCGACGCCGCGT…
25	FECAL-ORAL	Anaerosalibacter sp. ND1	HG315673.2	X	>gi|515795119|emb|HG315673.2| Anaerosalibacter sp. ND1 partial 16S rRNA gene, strain ND1	GGAAGCCGTAGAGTTTGATCCTGGCTCAGGATGAACGCTGGCGGCGTGCCTAACACATGCAAGTCGAGCGAAGGATATATAAAGAAATCTTCGGATGGATTTATATAAACTTAGCGGCGGATGGGTGAGTAACGCGTGAGAAATCTACCATGCACTAGGGGATAGCCTCGGGAAACTGGGAATAATACCCTATGACACTTACATTTCACATGAAAAGTAAGTTAAAGCTTTAGCGGTGCTTGATGATCTCGCGTCCCATTAGTTAGTTGGTAAGGTAATGGCTTACCAAGACTACGATGGGTAGCCGGCCTGAGAGGGTGACCGGCCACACTGGAACTGAGACACGGTCCAGACTCCTACGGGAGGCAGCAGTGGGGAATATTGCACAATGGAGGAAAC…
26	FECAL-ORAL	Anaerostipes hadrus DSM 3319	FR749932.1	X	>gi|315466810|emb|FR749932.1| Eubacterium hadrum partial 16S rRNA gene, type strain DSM 3319T, clone 1	TTTGATCCTGGCTCAGGATGAACGCTGGCGGCGTGCTTAACACATGCAAGTCGAACGAAACACCTTATTTGATTTTCTTCGGAACTGAAGATTTGGTGATTGAGTGGCGGACGGGTGAGTAACGCGTGGGTAACCTGCCCTGTACAGGGGGATAACAGTCAGAAATGACTGCTAATACCGCATAAGACCACAGCACCGCATGGTGCAGGGGTAAAAACTCCGGTGGTACAGGATGGACCCGCGTCTGATTAGCTGGTTGGTGAGGTAACGGCTCACCAAGGCGACGATCAGTAGCCGGCTTGAGAGAGTGAACGGCCACATTGGGACTGAGACACGGCCCAAACTCCTACGGGAGGCAGCAGTGGGGAATATTGCACAATGGGGGAAACCCTGATGCAG…
27	FECAL-ORAL	Bacillus amyloliquefaciens B-1895	KF861603.1	X	>gi|567322468|gb|KF861603.1| Bacillus amyloliquefaciens strain HPCAQB14 16S ribosomal RNA gene, partial sequence	CTTTATCGGAGAGTTTGATCCTGGCTCAGGACGAACGCTGGCGGCGTGCCTAATACATGCAAGTCGAGCGGACAGATGGGAGCTTGCTCCCTGATGTTAGCGGCGGACGGGTGAGTAACACGTGGGTAACCTGCCTGTAAGACTGGGATAACTCCGGGAAACCGGGGCTAATACCGGATGTTGTTTGAACCGCATGGTTCAGACATAAAAGGTGGCTTCGGCTACCACTTACAGATGGACCCGCGGCGCATTAGCTAGTTGGTGAGGTAACGGCTCACCAAGGCGACGATGCGTAGCCGACCTGAGAGGGTGATCGGCCACACTGGGACTGAGACACGGCCCAGACTCCTACGGGAGGCAGCAGTAGGGAATCTTCCGCAATGGACGAAAGTCTGACGG…
28	FECAL-ORAL	Bacillus cereus NC7401	AP007209.1	771297 - 772844	>gi|358350621|dbj|AP007209.1| Bacillus cereus NC7401 genomic DNA, complete genome	GAGAGTTTGATCCTGGCTCAGGATGAACGCTGGCGGCGTGCCTAATACATGCAAGTCGAGCGAATGGATTAAGAGCTTGCTCTTATGAAGTTAGCGGCGGACGGGTGAGTAACACGTGGGTAACCTGCCCATAAGACTGGGATAACTCCGGGAAACCGGGGCTAATACCGGATAATATTTTGGACCTCATGGTTCAAAATTGAAAGGCGGCTTCGGCTGTCACTTATGGATGGACCCGCGTCGCATTAGCTAGTTGGTGAGGTAACGGCTCACCAAGGCAACGATGCGTAGCCGACCTGAGAGGGTGATCGGCCACACTGGGACTGAGACACGGCCCAGACTCCTACGGGAGGCAGCAGTAGGGAATCTTCCGCAATGGACGAAAGTCTGACGGAGCAA…
29	FECAL-ORAL	Bacillus sp. MB2021	JNJJ01000101.1	13693-14227	>gi|651535158|gb|JNJJ01000101.1|:13693-14227 Bacillus sp. MB2021 T349DRAFT_scaffold00094.94_C, whole genome shotgun sequence	GAGAGTTTGATCCTGGCTCAGGACGAACGCTGGCGGCGTGCCTAATACATGCAAGTCGAGCGGACTTTAAAAGCTTGCTTTTAAAGTTAGCGGCGGACGGGTGAGTAACACGTGGGCAACCTGCCTGTAAGACTGGGATAACTTCGGGAAACCGGAGCTAATACCGGATAATCCTTTTCTACTCATGTAGAAAAGCTGAAAGACGGCATTTCGCTGTCACTTACAGATGGGCCCGCGGCGCATTAGCTAGTTGGTGAGGTAACGGCTCACCAAGGCAACGATGCGTAGCCGACCTGAGAGGGTGATCGGCCACACTGGGACTGAGACACGGCCCAGACTCCTACGGGAGGCAGCAGTAGGGAATCTTCCGCAATGGACGAAAGTCTGACGGAGCAACGC…
30	FECAL-ORAL	Blautia obeum ATCC 29174	NR_118692.1	X	>gi|645321813|ref|NR_118692.1| [Ruminococcus] obeum strain ATCC 29174 16S ribosomal RNA gene, complete sequence	GGCGTGCTTAACACATGCAAGTCGAACGGGAAACTTTTCATTGAAGCTTCGGCAGATTTGGTCTGTTTCTAGTGGCGGACGGGTGAGTAACGCGTGGGTAACCTGCCTTATACAGGGGGATAACAACCAGAAATGGTTGCTAATACCGCATAAGCGCACAGGACCGCATGGTCTGGTGTGAAAAACTCCGGTGGTATAAGATGGACCCGCGTTGGATTAGCTAGTTGGCAGGGTAACGGCCTACCAAGGCGACGATCCATAGCCGGCCTGAGAGGGTGAACGGCCACATTGGGACTGAGACACGCCCCAGACTCCTCGGGAGGCAGCAGTGGGGAATATTGCACAATGGGGGAAACCCTGATGCAGCGACGCCGCGTGAAGGAAGAAGTATCTCGGTAT…
31	FECAL-ORAL	Blautia producta	NR_113270.1	X	>gi|631252072|ref|NR_113270.1| Blautia producta strain JCM 1471 16S ribosomal RNA gene, partial sequence	AGAGTTTGATCCTGGCTCAGGATGAACGCTGGCGGCGTGCTTAACACATGCAAGTCGAGCGAAGCACTAAGACGGATTTCTTCGGATTGAAGTCTTTGTGACTGAGCGGCGGACGGGTGAGTAACGCGTGGGTAACCTGCCTCATACAGGGGGATAACAGTTAGAAATGACTGCTAATACCGCATAAGCGCACAGGACCGCATGGTCTGGTGTGAAAAACTCCGGTGGTATGAGATGGACCCGCGTCTGATTAGCTAGTTGGAGGGGTAACGGCCCACCAAGGCGACGATCAGTAGCCGGCCTGAGAGGGTGAACGGCCACATTGGGACTGAGACACGGCCCAGACTCCTACGGGAGGCAGCAGTGGGGAATATTGCACAATGGGGGAAACCCTGATGC…
32	FECAL-ORAL	Candidatus Clostridium anorexicamassiliense	JX101686.1	X	>gi|399893009|gb|JX101686.1| Candidatus Clostridium anorexicamassiliense AP5 16S ribosomal RNA gene, partial sequence	TATCCTGGCTCAGGACGAACGCTGGCGGCGTGCCTAACACATGCAAGTCGAGCGATGAARTTCCTTCGGGAATGGATTAGCGGCGGACGGGTGAGTAACACGTGGGTAACCTGCCTCATAGAGGGGAATAGCCTTCCGAAAGGAAGATTAATACCGCATAATGTAGTACCTTCGCATGAAGGAACTATCAAAAGAGCAATCTGCTATGAGATGGACCCGCGGCGCATTAGCTAGTTGGTGAGGTAACGGCTCACCAAGGCGACGATGCGTAGCCGACCTGAGAGGGTGATCGGCCACATTGGAACTGAGACACGGTCCAGACTCCTACGGGAGGCAGCAGTGGGGAATATTGCGCAATGGGGGAAACCCTGACGCAGCAACGCCGCGTGAATGAAGAAG…
33	FECAL-ORAL	Clostridiaceae bacterium mt12	LN850734.1	X	>gi|823630658|emb|LN850734.1| Clostridiaceae bacterium mt12 partial 16S rRNA gene, strain mt12	AGAGTTTGATCCTGGCTCAGGATGAACGCTGGCGGCGTGCCTAACACATGCAAGTCGAGCGAACAAATTTTTAGGAAGCCTTCGGGTGGAATAAAAAGGAGTTAGCGGCGGACGGGTGAGTAACGCGTGGGCAACCTGCCCTATACAGAGGGATAGCCTCGGGAAACCGGGATTAATACCTCATAAAACTCTAGTATGGCATCATATAGGAGTCAAAGATTTATCGGTATAGGATGGGCCCGCGTCTGATTAGCTAGTTGGTAAGGTAACGGCTTACCAAGGCAACGATCAGTAGCCGACCTGAGAGGGTGATCGGCCACATTGGAACTGAGACACGGTCCAAACTCCTACGGGAGGCAGCAGTGGGGAATATTGCACAATGGGCGCAAGCCTGATGCA…
34	FECAL-ORAL	Clostridiales bacterium mt11	LN849776.1	X	>gi|902755676|emb|LN849776.1| Clostridiales bacterium mt11 partial 16S rRNA gene, strain mt11	AGAGTTTGATCCTGGCTCAGGACGAACGCTGGCGGCGTGCCTAACACATGCAAGTCGAGCGAAGTGCTTATTAGGAAATCTTCGGATGGAATGATAAGTATCTTAGCGGCGGATGGGTGAGTAACGCGTGAGGAACCTGCCTTCTACAAGGGRATAGCCTCGGGAAACCGGGATTAATACCCTATGACACTTYTTAATCGCATGATTTTGAAGTTAAAGCGTTAGCGGTAGAAGATGGTCTCGCGTCCCATTAGCTAGTTGGTGAGGTAACGGCTCACCAAGGCTACGATGGGTAGCCGGCTTGAGAGAGTGAACGGCCACACTGGAACTGAGACACGGTCCAGACTCCTACGGGAGGCAGCAGTGGGGAATATTGCACAATGGAGGAAACTCTGATGC…
35	FECAL-ORAL	Clostridiales bacterium oral taxon 876 str. F0540	AWSZ01000087.1	17-1506	>rRNA_gi_542994003_gb_AWSZ01000087.1__17-1506_DIR- /molecule=16s_rRNA /score=1983.9 Clostridiales bacterium oral taxon 876 str. F0540	AGAGTTTGATCCTGGCTCAGGACGAACGCTGGCGGCGTGCCTAACACATGCAAGTCGAGCGGGAGACTTCGGTCTCTAGCGGCGGACGGGTGAGTAACACGTGGGTAACCTGCCTTAGTGAGGGGGATAGCCTCCCGAAAGGGAGATTAATACCGCATAACATTGCGATATCGCATGATATTGTAATTAAAGGAGTAATCCGCACTAAGATGGACCCGCGGCGCATTAGCTAGTTGGTGAGGTAACGGCTCACCAAGGCGACGATGCGTAGCCGGCCTGAGAGGGTGAACGGCCACATTGGAACTGAGACACGGTCCAGACTCCTACGGGAGGCAGCAGTGGGGAATATTGCACAATGGGCGAAAGCCTGATGCAGCAACGCCGCGTGAGTGATGAAGG…
36	FECAL-ORAL	Clostridium autoethanogenum DSM 10061	ASZX01000084.1	7-1511	>gi|523587830|gb|ASZX01000084.1|:7-1511 Clostridium autoethanogenum DSM 10061 seq84, whole genome shotgun sequence	AGAGTTTGATCCTGGCTCAGGACGAACGCTGGCGGCGTGCTTAACACATGCAAGTCGAGCGATGAAGCTCCTTCGGGAGTGGATTAGCGGCGGACGGGTGAGTAACACGTGGGTAACCTACCTCAAAGAGGGGGATAGCCTCCCGAAAGGGAGATTAATACCGCATAATAATCAGTTTTCACATGGAGACTGATTTAAAGGAGTAATCCGCTTTGAGATGGACCCGCGGCGCATTAGCTAGTTGGTAGGGTAACGGCCTACCAAGGCGACGATGCGTAGCCGACCTGAGAGGGTGATCGGCCACATTGGAACTGAGAGACGGTCCAGACTCCTACGGGAGGCAGCAGTGGGGAATATTGCACAATGGGCGAAAGCCTGATGCAGCAACGCCGCGTGAGT…
37	FECAL-ORAL	Clostridium beijerinckii	AUPH01001208.1	3-1280	>gi|558628735|gb|AUPH01001208.1|:3-1280 Clostridium beijerinckii AAU1 contig01226, whole genome shotgun sequence	CATTAGCTAGTTGGTGAGGTAACGGCTCACCAAGGCGACGATGCGTAGCCGACCTGAGAGGGTGATCGGCCACATTGGGACTGAGACACGGCCCAGACTCCTACGGGAGGCAGCAGTGGGGAATATTGCACAATGGGGGAAACCCTGATGCAGCAACGCCGCGTGAGTGATGAAGGTCTTCGGATCGTAAAGCTCTGTCTTCAGGGACGATAATGACGGTACCTGAGGAGGAAGCCACGGCTAACTACGTGCCAGCAGCCGCGGTAATACGTAGGTGGCGAGCGTTGTCCGGATTTACTGGGCGTAAAGGGAGCGTAGGCGGATTTTTAAGTGAGATGTGAAATACCCGGGCTCAACTTGGGTGCTGCATTTCAAACTGGAAGTCTAGAGTGCAGGAGA…
38	FECAL-ORAL	Clostridium bolteae	AGYI01000024.1	30670-32197	>gi|480708598|gb|AGYI01000024.1|:30670-32197 [Clostridium] bolteae 90A5 acBRZ-supercont1.2.C24, whole genome shotgun sequence	GAGAGTTTGATCCTGGCTCAGGATGAACGCTGGCGGCGTGCCTAACACATGCAAGTCGAACGAAGCAATTGAAGGAAGTTTTCGGATGGAATTCGATTGACTGAGTGGCGGACGGGTGAGTAACGCGTGGATAACCTGCCTCACACTGGGGGATAACAGTTAGAAATGACTGCTAATACCGCATAAGCGCACAGTACCGCATGGTACGGTGTGAAAAACTCCGGTGGTGTGAGATGGATCCGCGTCTGATTAGCCAGTTGGCGGGGTAACGGCCCACCAAAGCGACGATCAGTAGCCGACCTGAGAGGGTGACCGGCCACATTGGGACTGAGACACGGCCCAAACTCCTACGGGAGGCAGCAGTGGGGAATATTGCACAATGGGCGAAAGCCTGATGCA…
39	FECAL-ORAL	Clostridium cadaveris	JX267058.1	X	>gi|404363810|gb|JX267058.1| Clostridium cadaveris strain E027 16S ribosomal RNA gene, partial sequence	CTGGCTCAGGATGAACGCTGGCGGCGTGCTTAACACATGCAAGTCGAGCGAGGGAGCACCTTCGGGTGTGAACTAGCGGCGGACGGGTGAGTAACACGTGGGCAACCTGCCTTACAGAGGGGGATAGCCTTCCGAAAGGAAGATTAATACCGCATATTATGATTTTTCTGCATGGGAAAGTCATGAAAGGAGCAATCCGCTGTAAGATGGGCCCGCGGCGCATTAGCTAGTTGGTGAGGTAAGGGCTCACCAAGGCGACGATGCGTAGCCGACCTGAGAGGGTGATCGGCCACATTGGGACTGAGACACGGCCCAGACTCCTACGGGAGGCAGCAGTGGGGAATATTGCACAATGGGGGAAACCCTGATGCAGCAACGCCGCGTGAGTGATGACGGCCT…
40	FECAL-ORAL	Clostridium celatum DSM 1785	NR_026167.1	X	>gi|219846575|ref|NR_026167.1| Clostridium celatum strain DSM 1785 16S ribosomal RNA gene, partial sequence	AGCGGCGGACGGGTGAGTAACACGTGGGCAACCTGCCTCATAGAGGGGAATAGCCTCCCGAAAGGGAGATTAATACCGCATAAGATTGTAGCTTCGCATGATAGCAATTAAAGGAGTCAATCCGCTATGAGATGGGCCCCGCGGCGCATTAGCTAGTTGGTGAGGTAACGGCTCACCAAGGCGACGATGCGTAGCCGACCTGAGAGGGTGATCGGCCACATTGGGACTGAGACACGGCCCAGACTCCTACGGGAGGCAGCAGTGGGGAATATTGCACAATNNGGGAAACCCTGATGCAGCAACGCCGCGTGAGTGATGACGGCCTTCGGGTTGTAAAGCTCTGTCTTCAGGGACGATAATGACGGTACCTGAGGAGGAAGCCACGGCTAACTACGTGCC…
41	FECAL-ORAL	Clostridium colicanis 209318	AGYT01000011.1	731-2241	>gi|480656815|gb|AGYT01000011.1|:731-2241 Clostridium colicanis 209318 acBRg-supercont1.1.C11, whole genome shotgun sequence	GAGAGTTTGATCCTGGCTCAGGACGAACGCTGGCGGCGTGCCTAACACATGCAAGTCGAGCGATGAAATTTTCTTCGGAAAATGGATTAGCGGCGGACGGGTGAGTAACACGTGGGTAACCTGCCCTATAGAGAGGGATAGCCTTCCGAAAGGGAGATTAATACCTCATAATATCTTAGTATCGCATGATACATGGATTAAAGGAGCAATCCGCTATAGGATGGACCCGCGGCGCATTAGCTAGTTGGTGAGGTAACGGCTCACCAAGGCGACGATGCGTAGCCGACCTGAGAGGGTGATCGGCCACATTGGGACTGAGACACGGCCCAGACTCCTACGGGAGGCAGCAGTGGGGAATATTGCACAATGGGGGAAACCCTGATGCAGCAACGCCGCGTG…
42	FECAL-ORAL	Clostridium disporicum	NR_026491.1	X	>gi|219846899|ref|NR_026491.1| Clostridium disporicum strain DS1 16S ribosomal RNA gene, partial sequence	GCTCAGGACGAACGCTGGCGGCGTGCCTAACACATGCAAGTCGAGCGAGTTGATTCTCTTCGGAGATGAAGCTAGCGGCGGACGGGTGAGTAACACGTGGGCAACCTGCCTCATAGAGGGGAATAGCCTCCCGAAAGGGAGATTAATACCGCATAAGATTGTAGCTTCGCATGAAGTAGCAATTAAAGGAGCAATCCGCTATGAGATGGGCCCGCGGCGCATTAGCTAGTTGGTGAGGTAACGGCTCACCAAGGCGACGATGCGTAGCCGACCTGAGAGGGTGATCGGCCACATTGGGACTGAGACACGGCCCAGACTCCTACGGGAGGCAGCAGTGGGGAATATTGCACAATGGGGGAAACCCTGATGCAGCAACGCCGCGTGAGTGATGACGGCCTT…
43	FECAL-ORAL	Clostridium hiranonis DSM 13275	NR_028611.1	X	>gi|265678309|ref|NR_028611.1| [Clostridium] hiranonis strain TO-931 16S ribosomal RNA gene, partial sequence	ACATGCAAGTCGAGCGATTCTCTTCGGAGAAGAGCGGCGGACGGGTGAGTAACGCGTGGGTAACCTGCCCTGTACACACGGATAACATACCGAAAGGTATGCTAATACGGGATAATATATAAGAGTCGCATGACTTTTATATCAAAGATTTTTCGGTACAGGATGGACCCGCGTCTGATTAGCTTGTTGGCGGGGTAACGGCCCACCAAGGCGACGATCAGTAGCCGACCTGAGAGGGTGATCGGCCACATTGGAACTGAGACACGGTCCAAACTCCTACGGGAGGCAGCAGTGGGGAATATTGCACAATGGGCGCAAGCCTGATGCAGCAACGCCGCGTGAGCGATGAAGGCCTTCGGGTCGTAAAGCTCTGTCCTCAAGGAAGATAATGACGGTACT…
44	FECAL-ORAL	Clostridium kluyveri NBRC 12016	NR_074447.1	X	>gi|444304023|ref|NR_074447.1| Clostridium kluyveri strain NBRC 12016 16S ribosomal RNA gene, complete sequence	AGAGTTTGATCCTGGCTCAGGACGAACGCTGGCGGCGTGCCTAACACATGCAAGTCGAGCGAGGAAGCCCCTTCGGGGGTGGAATAGCGGCGGACGGGTGAGTAACACGTGGGTAACCTGCCTCAAAGAGGGGGATAGCCTCCCGAAAGGGAGATTAATACCGCATAGAAGGTAAAAATCGCATGATAAATGCCTTAAAGGAGCAATCCGCTTTGAGATGGGCCCGCGTCGCATTAGCTAGTTGGAGGGATAAAAGCCCCCCAAGGCGACGATGCGTAGCCGACCTGAGAGGGTGAACGGCCACATTGGAACTGAGATACGGTCCAGACTCCTACGGGAGGCAGCAGTGGGGAATATTGCACAATGGGGGAAACCCTGATGCAGCAACGCCGCGTGAGT…
45	FECAL-ORAL	Clostridium novyi	JENW01000050.1	90-1598	>gi|658104785|gb|JENW01000050.1|:90-1598 Clostridium novyi B str. ATCC 27606 Contig50, whole genome shotgun sequence	GAGAGTTTGATCCTGGCTCAGGACGAACGCTGGCGGCGTGCCTAACACATGCAAGTCGAGCGATGAAACTTCCTTCGGGAAGTGGATTAGCGGCGGACGGGTGAGTAACACGTGGGTAACCTGCCTCAAAGAGGGGGATAGCCTCCCGAAAGGGAGATTAATACCGCATAACATTATTTTATGGCATCATAGAATAATCAAAGGAGCAATCCGCTTTGAGATGGACCCGCGGCGCATTAGCTAGTTGGTGAGGTAAGGGCTCACCAAGGCGACGATGCGTAGCCGACCTGAGAGGGTGATCGGCCACATTGGAACTGAGACACGGTCCAGACTCCTACGGGAGGCAGCAGTGGGGAATATTGCGCAATGGGGGAAACCCTGACGCAGCAACGCCGCGTG…
46	FECAL-ORAL	Clostridium sartagoforme AAU1	AB971796.1	X	>gi|662235824|dbj|AB971796.1| Clostridium sartagoforme gene for 16S ribosomal RNA, partial sequence, strain: JCM 1413	AGAGTTTGATCCTGGCTCAGGACGAACGCTGGCGGCGTGCCTAACACATGCAAGTCGAGCGAGGAGATTCCCTTCGGGGATGAACCTAGCGGCGGACGGGTGAGTAACACGTGGGCAACCTGCCTTATAGAGGGGAATAGCCTTCCGAAAGGAAGATTAATACCGCATAACATTACATTTTCGCATGAAGAAGTAATTAAAGGAGTAATCCGCTATAAGATGGGCCCGCGGCGCATTAGCTAGTTGGTGAGGTAACGGCTCACCAAGGCGACGATGCGTAGCCGACCTGAGAGGGTGATCGGCCACATTGGGACTGAGACACGGCCCAGACTCCTACGGGAGGCAGCAGTGGGGAATATTGCACAATGGGGGAAACCCTGATGCAGCAACGCCGCGTGA…
47	FECAL-ORAL	Clostridium scindens	ABFY02000057.1	202-1732	>gi|159883255|gb|ABFY02000057.1|:202-1732 [Clostridium] scindens ATCC 35704 C_scindens-2.0.1_Cont608, whole genome shotgun sequence	GAGAGTTTGATCCTGGCTCAGGATGAACGCTGGCGGCGTGCCTAACACATGCAAGTCGAACGAAGCGCCTGGCCCCGACTTCTTCGGAACGAGGAGCCTTGCGACTGAGTGGCGGACGGGTGAGTAACGCGTGGGCAACCTGCCTTGCACTGGGGGATAACAGCCAGAAATGGCTGCTAATACCGCATAAGACCGAAGCGCCGCATGGCGCGGCGGCCAAAGCCCCGGCGGTGCAAGATGGGCCCGCGTCTGATTAGGTAGTTGGCGGGGTAACGGCCCACCAAGCCGACGATCAGTAGCCGACCTGAGAGGGTGACCGGCCACATTGGGACTGAGACACGGCCCAGACTCCTACGGGAGGCAGCAGTGGGGAATATTGCACAATGGGGGAAACCCTGA…
48	FECAL-ORAL	Clostridium senegalense	NR_125591.1	X	>gi|672239002|ref|NR_125591.1| Clostridium senegalense strain JC122 16S ribosomal RNA gene, partial sequence	TGGCTCAGGACGAACGCTGGCGGCGTGCYTAACACATGCAAGTCGAGCGATGAAGCTCCTTCGGGAGTGAATTAGCGGCGGACGGGTGAGTAACACGTGGGTAACCTGCCTCATAGAGGGGAATAGCCTTCCGAAAGGGAGATTAATACCGCATAACATAGCACTACCGCATGGTAGAGTTATCAAAGGAGCAATCCGCTATGAGATGGACCCGCGGCGCATTAGCTAGTTGGTGAGGTAACGGCTCACCAAGGCGACGATGCGTAGCCGACCTGAGAGGGTGATCGGCCACATTGGAACTGAGACACGGTCCAGACTCCTACGGGAGGCAGCAGTGGGGAATATTGCGCAATGGGGGAAACCCTGACGCAGCAACGCCGCGTGAGTGAAGAAGGCCTT…
49	FECAL-ORAL	Clostridium sp. CL-6	CCXK01000016.1	63301-64797	>gi|685823854|emb|CCXK01000016.1|:63301-64797 Clostridium sp. CL-6 genome assembly Clostridium culturomicsense, contig contig00016, whole genome shotgun sequence	AGAGTTTGATCCTGGCTCAGGACGAACGCTGGCGGCGTGCCTAACACATGCAAGTCGAGCGATGAAATCCTTCGGGATGGATTAGCGGCGGACGGGTGAGTAACACGTGGGTAACCTGCCTTGTAGAGGGGGATAGCCTTCCGAAAGGAAGATTAATACCGCATAACATCTTTTTATCGCATGGTAGAAAGATCAAAGGAGCAATCCGCTACAAGATGGACCCGCGGCGCATTAGCTAGTTGGTGAGGTAACGGCTCACCAAGGCGACGATGCGTAGCCGACCTGAGAGGGTGATCGGCCACATTGGAACTGAGACACGGTCCAGACTCCTACGGGAGGCAGCAGTGGGGAATATTGCGCAATGGGGGAAACCCTGACGCAGCAACGCCGCGTGAATGA…
50	FECAL-ORAL	Clostridium sp. HGF2	AENW01000022.1	3337-4872	>gi|312956054|gb|AENW01000022.1|:3337-4872 Clostridium sp. HGF2 contig00062, whole genome shotgun sequence	GAGAGTTTGATCCTGGCTCAGGATGAACGCTGGCGGCATGCCTAATACATGCAAGTCGAACGAAGTTTCGAGGAAGCTTGCTTCCAAAGAGACTTAGTGGCGAACGGGTGAGTAACACGTAGGTAACCTGCCCATGTGTCCGGGATAACTGCTGGAAACGGTAGCTAAAACCGGATAGGTATACAGAGCGCATGCTCAGTATATTAAAGCGCCCATCAAGGCGTGAACATGGATGGACCTGCGGCGCATTAGCTAGTTGGTGAGGTAACGGCCCACCAAGGCGATGATGCGTAGCCGGCCTGAGAGGGTAAACGGCCACATTGGGACTGAGACACGGCCCAAACTCCTACGGGAGGCAGCAGTAGGGAATTTTCGTCAATGGGGGAAACCCTGAACGAG…
51	FECAL-ORAL	Clostridium sp. Hs50	BBDS01000322.1	35-1563	>gi|933223483|dbj|BBDS01000322.1|:35-1563 Clostridium sp. Hs50 DNA, contig: JCM10522.contig00322, whole genome shotgun sequence	AGAGTTTGATCCTGGCTCAGGACGAACGCTGGCGGCGTGCTTAACACATGCAAGTCGAGCGATGAAGCTTCCTTCGGGAAGTGGATTAGCGGCGGACGGGTGAGTAACACGTGGGTAACCTGCCTCAAAGTCGGGGGGGATAGCCTTCCGAAAGGAAGATTAATACCGCATAACATAAGAGAATCGCATGATTTTCTTATCAAAGATTTATTGCTTTGAGATGGACCCGCGGCGCATTAGCTAGTTGGTGGGGGGGTAATGGCCTACCAAGGCAACGATGCGTAGCCGACCTGAGAGGGTGATCGGCCACATTGGAACTGAGACACGGTCCAGACTCCTACGGGAGGCAGCAGTGGGGGGAATATTGCGCAATGGGGGGGGAAACCCTGACGCAGCAAC…
52	FECAL-ORAL	Clostridium sp. JCC; Clostridium saudimassiliensis	CBYM010000082.1	31-1542	>gi|584591426|emb|CBYM010000082.1|:31-1542 Clostridium sp. WGS project CBYM000000000 data, contig 00082, whole genome shotgun sequence	GAGAGTTTGATCCTGGCTCAGGACGAACGCTGGCGGCGTGCCTAACACATGCAAGTCGAGCGAGTGAATCTCCTTCGGGAGTGAAGCTAGCGGCGGACGGGTGAGTAACACGTGGGCAACCTGCCTCATAGAGGGGAATAGCCTTCCGAAAGGAAGATTAATACCGCATAAGATTGTAGCTTCGCATGAAGTAGCAATTAAAGGAGCAATCCGCTATGAGATGGGCCCGCGGCGCATTAGCTAGTTGGTGAGGTAACGGCTCACCAAGGCGACGATGCGTAGCCGACCTGAGAGGGTGATCGGCCACATTGGGACTGAGACACGGCCCAGACTCCTACGGGAGGCAGCAGTGGGGAATATTGCACAATGGGGGAAACCCTGATGCAGCAACGCCGCGTG…
53	FECAL-ORAL	Clostridium sp. mt5	CVPI01000007.1	1752563-1754070	>gi|857603971|emb|CVPI01000007.1|:1752563-1754070 Clostridium sp. mt5 genome assembly Clostridium niameyense, contig contig00007, whole genome shotgun sequence	GAGAGTTTGATCCTGGCTCAGGACGAACGCTGGCGGCGTGCTTAACACATGCAAGTCGAGCGATGAAGCTTCCTTCGGGAAGTGGATTAGCGGCGGACGGGTGAGTAACACGTGGGCAACCTGCCTCAAAGTGGGGGATAGCCCTCCGAAAGGAGGATTAATACCGCATAACATGAGAGAATCGCATGATTTTTTCATCAAAGATTTATTGCTTTGAGATGGGCCCGCGGCGCATTAGCTAGTTGGTGAGGTAACAGCTCACCAAGGCAACGATGCGTAGCCGACCTGAGAGGGTGATCGGCCACATTGGAACTGAGATACGGTCCAGACTCCTACGGGAGGCAGCAGTGGGGAATATTGCGCAATGGGGGAAACCCTGACGCAGCAACGCCGCGTGAG…
54	FECAL-ORAL	Clostridium sporogenes	ABKW02000003.1	588576-590083	>gi|183569451|gb|ABKW02000003.1|:588576-590083 Clostridium sporogenes ATCC 15579 C_sporogenes-2.0.1_Cont478, whole genome shotgun sequence	GAGAGTTTGATCCTGGCTCAGGACGAACGCTGGCGGCGTGCTTAACACATGCAAGTCGAGCGATGAAGCTTCCTTCGGGAAGTGGATTAGCGGCGGACGGGTGAGTAACACGTGGGTAACCTGCCTCAAAGTGGGGGATAGCCTTCCGAAAGGAAGATTAATACCGCATAACATAAGAGAATCGCATGATTTTCTTATCAAAGATTTATTGCTTTGAGATGGACCCGCGGCGCATTAGCTAGTTGGTAAGGTAACGGCTTACCAAGGCAACGATGCGTAGCCGACCTGAGAGGGTGATCGGCCACATTGGAACTGAGACACGGTCCAGACTCCTACGGGAGGCAGCAGTGGGGAATATTGCGCAATGGGGGAAACCCTGACGCAGCAACGCCGCGTGGG…
55	FECAL-ORAL	Clostridium symbiosum	ADLR01000157.1	172-1698	>gi|323500792|gb|ADLR01000157.1|:172-1698 [Clostridium] symbiosum WAL-14673 cont1.157, whole genome shotgun sequence	GAGAGTTTGATCCTGGCTCAGGATGAACGCTGGCGGCGTGCCTAACACATGCAAGTCGAACGAAGCGATTCAACGGAAATTTTCGGATGGAAGTTGAATTGACTGAGTGGCGGACGGGTGAGTAACGCGTGGGTAACCTGCCTTGTACTGGGGGACAACAGTTAGAAATGACTGCTAATACCGCATAAGCGCACAGTATCGCATGATACAGTGTGAAAAACTCCGGTGGTACAAGATGGACCCGCGTCTGATTAGCTAGTTGGTAAGGTAACGGCTTACCAAGGCGACGATCAGTAGCCGACCTGAGAGGGTGACCGGCCACATTGGGACTGAGACACGGCCCAAACTCCTACGGGAGGCAGCAGTGGGGAATATTGCACAATGGGCGAAAGCCTGATG…
56	FECAL-ORAL	Enterococcus faecalis	ASDN01000007.1	135333-136889	>gi|487214082|gb|ASDN01000007.1|:135333-136889 Enterococcus faecalis EnGen0354 strain RMC1 aczIg-supercont1.1.C7, whole genome shotgun sequence	GAGAGTTTGATCCTGGCTCAGGACGAACGCTGGCGGCGTGCCTAATACATGCAAGTCGAACGCTTCTTTCCTCCCGAGTGCTTGCACTCAATTGGAAAGAGGAGTGGCGGACGGGTGAGTAACACGTGGGTAACCTGCCCATCAGAGGGGGATAACACTTGGAAACAGGTGCTAATACCGCATAACAGTTTATGCCGCATGGCATAAGAGTGAAAGGCGCTTTCGGGTGTCGCTGATGGATGGACCCGCGGTGCATTAGCTAGTTGGTGAGGTAACGGCTCACCAAGGCCACGATGCATAGCCGACCTGAGAGGGTGATCGGCCACACTGGGACTGAGACACGGCCCAGACTCCTACGGGAGGCAGCAGTAGGGAATCTTCGGCAATGGACGAAAGTCT…
57	FECAL-ORAL	Erysipelotrichaceae bacterium 21_3	ACTI01000037.1	22-1557	>gi|371657130|gb|ACTI01000037.1|:22-1557 Erysipelotrichaceae bacterium 21_3 cont1.37, whole genome shotgun sequence	GAGAGTTTGATCCTGGCTCAGGATGAACGCTGGCGGCATGCCTAATACATGCAAGTCGAACGAAGTTTCGAGGAAGCTTGCTTCCAAAGAGACTTAGTGGCGAACGGGTGAGTAACACGTAGGTAACCTGCCCATGTGTCCGGGATAACTGCTGGAAACGGTAGCTAAAACCGGATAGGTATACAGAGCGCATGCTCAGTATATTAAAGCGCCCATCAAGGCGTGAACATGGATGGACCTGCGGCGCATTAGCTAGTTGGTGAGGTAACGGCCCACCAAGGCGATGATGCGTAGCCGGCCTGAGAGGGTAAACGGCCACATTGGGACTGAGACACGGCCCAAACTCCTACGGGAGGCAGCAGTAGGGAATTTTCGTCAATGGGGGAAACCCTGAACGAG…
58	FECAL-ORAL	Erysipelotrichaceae bacterium 6_1_45	ACTI01000037.1	22-1557	>gi|371657130|gb|ACTI01000037.1|:22-1557 Erysipelotrichaceae bacterium 21_3 cont1.37, whole genome shotgun sequence	GAGAGTTTGATCCTGGCTCAGGATGAACGCTGGCGGCATGCCTAATACATGCAAGTCGAACGAAGTTTCGAGGAAGCTTGCTTCCAAAGAGACTTAGTGGCGAACGGGTGAGTAACACGTAGGTAACCTGCCCATGTGTCCGGGATAACTGCTGGAAACGGTAGCTAAAACCGGATAGGTATACAGAGCGCATGCTCAGTATATTAAAGCGCCCATCAAGGCGTGAACATGGATGGACCTGCGGCGCATTAGCTAGTTGGTGAGGTAACGGCCCACCAAGGCGATGATGCGTAGCCGGCCTGAGAGGGTAAACGGCCACATTGGGACTGAGACACGGCCCAAACTCCTACGGGAGGCAGCAGTAGGGAATTTTCGTCAATGGGGGAAACCCTGAACGAG…
59	FECAL-ORAL	Eubacterium plexicaudatum	AQFT01000100.1	114099-115628	>gi|476617113|gb|AQFT01000100.1|:114099-115628 Eubacterium plexicaudatum ASF492 acLZb-supercont1.5.C100, whole genome shotgun sequence	GAGAGTTTGATCCTGGCTCAGGATGAACGCTGGCGGCGTGCTTAACACATGCAAGTCGAACGAAGCACATCTGCGGAATTCCTTCGGGGAGGAAGCGGATATGACTGAGTGGCGGACGGGTGAGTAACGCGTGGGCAACCTGCCCCATACCGGGGGACAACAGCCGGAAACGGCTGCTAATACCGCATACGTTTTTAAAACCGCATGGTTTTAAAAAGAAAACTCCGGTGGTATGGGATGGGCCCGCGTCTGATTAGCTGGTTGGCGGGGTAACGGCCCACCAAGGCGACGATCAGTAGCCGGCCTGAGAGGGCGGTCGGCCACATTGGGACTGAGACACGGCCCAGACTCCTGCGGGAGGCAGCAGTGGGGAATATTGCACAATGGGGGAAACCCTGA…
60	FECAL-ORAL	Eubacterium rectale	NR_074634.1	X	>gi|444304209|ref|NR_074634.1| Eubacterium rectale strain ATCC 33656 16S ribosomal RNA gene, complete sequence	AGAGTTTGATCCTGGCTCAGGATGAACGCTGGCGGCGTGCTTAACACATGCAAGTCGAACGAAGCACTTTATTTGATTTCCTTCGGGACTGATTATTTTGTGACTGAGTGGCGGACGGGTGAGTAACGCGTGGGTAACCTGCCTTGTACAGGGGGATAACAGTTGGAAACGGCTGCTAATACCGCATAAGCGCACGGCATCGCATGATGCAGTGTGAAAAACTCCGGTGGTATAAGATGGACCCGCGTTGGATTAGCTAGTTGGTGAGGTAACGGCCCACCAAGGCGACGATCCATAGCCGACCTGAGAGGGTGACCGGCCACATTGGGACTGAGACACGGCCCAAACTCCTACGGGAGGCAGCAGTGGGGAATATTGCACAATGGGCGAAAGCCTGAT…
61	FECAL-ORAL	Fusicatenibacter saccharivorans	AB698915.1	X	>gi|475392999|dbj|AB698915.1| Fusicatenibacter saccharivorans gene for 16S ribosomal RNA, partial sequence, strain: TT-111	GCTCAGGATGAACGCTGGCGGCGTGCTTAACACATGCAAGTCGAGCGAAGCAGTTAAGAAGATTYTTCGGATGATTTTTAACTGACTGAGCGGCGGACGGGTGAGTAACGCGTGGGTGACCTGCCCCATACCGGGGGATAACAGCTGGAAACGGCTGCTAATACCGCATAAGCGCACAGAGCTGCATGGCTCGGTGTGAAAAACTCCGGTGGTATGGGATGGGCCCGCGTCTGATTAGGCAGTTGGCGGGGTAACGGCCCACCAAACCGACGATCAGTAGCCGGCCTGAGAGGGCGACCGGCCACATTGGGACTGAGACACGGCCCAAACTCCTACGGGAGGCAGCAGTGGGGAATATTGCACAATGGGGGAAACCCTGATGCAGCGACGCCGCGTGAG…
62	FECAL-ORAL	Lachnospiraceae bacterium 3-2	ASTE01000021.1	35137-36665	>gi|507813330|gb|ASTE01000021.1|:35137-36665 Lachnospiraceae bacterium 3-2 acPFJ-supercont1.1.C21, whole genome shotgun sequence	GAGAGTTTGATCCTGGCTCAGGATGAACGCTGGCGGCGTGCTTAACACATGCAAGTCGAGCGAAGCACTTTGTTTTGAATCTTCGGAGGAAGAACGAAGTGACTGAGCGGCGGACGGGTGAGTAACGCGTGGGCAACCTGCCTCATACAGGGGGATAACAGTTAGAAATGACTGCTAATACCGCATAAGACCACGGTACTGCATGGTACAGTGGTAAAAACTCCGGTGGTATGAGATGGGCCCGCGTCTGATTAGCTAGTTGGTGAGGTAACGGCTCACCAAGGCAACGATCAGTAGCCGACCTGAGAGGGTGACCGGCCACATTGGGACTGAGACACGGCCCAAACTCCTACGGGAGGCAGCAGTGGGGAATATTGCACAATGGGGGAAACCCTGATG…
63	FECAL-ORAL	Lactobacillus ceti	NR_042539.1	X	>gi|343202253|ref|NR_042539.1| Lactobacillus ceti strain 142-2 16S ribosomal RNA gene, complete sequence	CCGATAAAACTTTGAGCGGCGGACGGGTGAGTAACACGTGGGTAACCTGCCCAAAAGAGGGGGATAACATCTGGAAACAGGTGCTAATACCGCATAACTCAAGGAACCGCATGGTTCTTTGATAAAAGATGGTTTCGGCTATCACTTTTGGATGGACCCGCGGTGCATTAGCTAGTTGGTAAGGTAATGGCTTACCAAGGCGATGATGCATAGCCGAACTGAGAGGTTGATCGGCCACATTGGGACTGAGACACGGCCCAGACTCCTACGGGAGGCAGCAGTAGGGAATCTTCCACAATGGACGAAAGTCTGATGGAGCAACGCCGCGTGAGTGAAGAAGGTCTTCGGATCGTAAAACTCTGTTGTTAGAAAAGAACAAGGATGAGAGTAACTGCTCAT…
64	FECAL-ORAL	Peptostreptococcaceae bacterium OBRC8	HM120217.1	X	>gi|298504111|gb|HM120217.1| Peptostreptococcaceae bacterium OBRC8 16S ribosomal RNA gene, partial sequence	AGGATGAACGCTGGCGGCGTGCCTAACACATGCAAGTCGAACGAAGTCATATGTGAAGTTTTCGGATGGAATATAAGACTTAGTGGCGGACGGGTGAGTAACACGTAAGTAATCAACCTATAACACACGAATAACTAATAGAAATGTTAGCTAATACGAGATAAAATATATGATATGGGAATATTGTATATCAAAGCTGAGGCGGTTATAGACGAGCTTGCGTCTGATTAGCTAGTTGGTGGGGTAAGAGCCTACCAAGGCGACGATCAGTAGCCGACCTGAGAGGGTGAACGGCCACATTGGAACTGAGAGACGGTCCAAACTCCTACGGGAGGCAGCAGTGGGGGATATTGCACAATGGGGGGAACCCTGATGCAGCAACGCCGCGTGAACGAAGAA…
65	FECAL-ORAL	Pseudoramibacter alactolyticus ATCC 23263	NR_112097.1	X	>gi|631250900|ref|NR_112097.1| Pseudoramibacter alactolyticus strain ATCC 23263 16S ribosomal RNA gene, complete sequence	TAAGTCAAAAAGAACAGTTTGATCATGGCTCAGGACGAACGCTGGCGGTATGCTTAACACATGCAAGTCGAACGAGAAGTTTTTTATTGACCTTCGGGGGATATAAGAGACAGACAGTGGCGAACGGGTGAGTAACGCGTGGGCAACCTACCTATCGGAGCGGGATAGCCTCGAGAAATCGGGAGTAAAACCGCATAACACAGCAGAATCGCATGACTTTGCTGTCAAAACTCCGGTGCCGATAGATGGGCCCGCGTCTGATTAGCTAGTTGGTAAGGTAAGGGCTTACCAAGGCAACGATCAGTAGCCGGTCTGAGAGGGCGAACGGCCACACTGGAACTGAGACACGGTCCAGACTCCTACGGGAGGCAGCAGTGGGGAATATTGCGCAATGGGGGC…
66	FECAL-ORAL	Robinsoniella peoriensis	AF445283.2	X	>gi|339249875|gb|AF445283.2| Robinsoniella peoriensis strain PPC44 16S ribosomal RNA gene, partial sequence	GAGAGTTTGATCCTGGCTCAGGATGAACGCTGGCGGCGTGCTTAACACATGCAAGTCGAGCGAAGCATTAAAACAGATTTCTTCGGAAAGAAGTTTTAATGACTGAGCGGCGGACGGGTGAGTAACGCGTGGGTGACCTGCCTCATACAGGGGGATAACAGACAGAAATGTCTGCTAATACCGCATAAGCGCACAGTGCTGCATGGCACAGTGTGAAAAACTCCGGTGGTATGAGATGGACCCGCGTCTGATTAGCTAGTTGGTAAGGTAACGGCTTACCAAGGCGACGATCAGTAGCCGGCCTGAGAGGGTGAACGGCCACATTGGGACTGAGACACGGCCCAAACTCCTACGGGAGGCAGCAGTGGGGAATATTGCACAATGGGGGAAACCCTGATG…
67	FECAL-ORAL	Ruminococcus torques	L76604.1	X	>gi|1213562|gb|L76604.1|EUBRGOAC Ruminococcus torques small subunit ribosomal RNA (16S rDNA) gene	CTCAGGATGAACGCTGGCGGCGTGCCTAACACATGCAAGTCGAGCGAAGCACTTTGCTTAGATTCTTCGGATGAAGAGGATTGTGACTGAGCGGCGGACGGGTGAGTAACGCGTGGGTAACCTGCCTCATACAGGGGGATAACAGTTAGAAATGACTGCTAATACCGCATAAGACCACAGCACCGCATGGTGCGGGGGTAAAAACTCCGGTGGTATGAGATGGACCCGCGTCTGATTAGCTAGTTGGTAAGGTAACGGCTTACCAAGGCGACGATCAGTAGCCGACCTGAGAGGGTGACCGGCCACATTGGGACTGAGACACGGCCCAAACTCCTACGGGAGGCAGCAGTGGGGAATATTGCACAATGGGGGAAACCCTGATGCAGCGACGCCGCGTGA…
68	FECAL-ORAL	Sporosarcina newyorkensis	AM910326.1	X	>gi|192804149|emb|AM910326.1| Sporosarcina newyorkensis partial 16S rRNA gene, strain R-31323	GAACGCTGGCGGCGTGCCTAATACATGCAAGTCGAGCGAATCTTTGGGAGCTTGCTCCTAAAGATTAGCGGCGGACGGGTGAGTAACACGTGGGCAACCTACCTTACAGATGGGGATAACTCCGGGAAACCGGGGCTAATACCGAATAATCCATTTMTTCGCATGAAGAGATGTTGAAAGACGGTTTCGGCTGTCACTGTGAGATGGGCCCGCGGCGCATTAGTTAGTTGGTGGGGTAACGGCCTACCAAGACCACGATGCGTAGCCGACCTGAGAGGGTGATCGGCCACACTGGGACTGAGACACGGCCCAGACTCCTACGGGAGGCAGCAGTAGGGAATCTTCCACAATGGACGAAAGTCTGATGGAGCAACGCCGCGTGAGTGAAGAAGGTTTTCG…
69	FECAL-ORAL	Clostridium lundense isolated from gut	NR_043235.1	X	>gi|343202776|ref|NR_043235.1| Clostridium lundense strain DSM 17049 16S ribosomal RNA gene, partial sequence	TGGCGGCGTGCCTACACATGCAAGTCGAGCGATGAAGTTCCTTCGGGAATGGATTAGCGGCGGACGGGTGAGTAACACGTGGGCAACCTGCCTCAAAGTGGGGGATAGCCCTCCGAAAGGAGGATTAATACCGCATAATGTTAAGTTTTTGCATAAAGACTTAACCAAAGGAGTAATCCGCTTTGAGATGGGCCCGCGGTGCATTAGCTAGTTGGTGAGGTAACGGCTCACCAAGGCCACGATGCATAGCCGACCTGAGAGGGTGATCGGCCACATTGGAACTGAGACACGGTCCAGACTCCTACGGGAGGCAGCAGTGGGGAATATTGCGCAATGGGGGAAACCCTGACGCAGCAACGCCGCGTGGGTGACGAAGGTCTTCGGATTGTAAAACCCTGT…
70	FECAL-ORAL	Clostridium sp. BL8 from the gut	AUPA01000119.1	2-797/9-935	>gi|530690354|gb|AUPA01000119.1|:2-797/9-935 Clostridium sp. BL8 Contig199/204, whole genome shotgun sequence	GAGAGTTTGATCCTGGCTCAGGACGAACGCTGGCGGCGTGCCTAACACATGCAAGTCGAGCGATGAAGCCCTTCGGGGCGGATTAGCGGCGGACGGGTGAGTAACACGTGGGTAACCTGCCTCATAGAGGGGGATAGCCTCCCGAAAGGGAGATTAATACCGCATAATATATTTTGGTTGCATGACTGAAATATCAAAGGAGTAATCCGCTATGAGATGGACCCGCGGCGCATTAGCTAGTTGGTGAGGTAAGGGCTCACCAAGGCGACGATGCGTAGCCGACCTGAGAGGGTGATCGGCCACATTGGAACTGAGACACGGTCCAGACTCCTACGGGAGGCAGCAGTGGGGAATATTGCGCAATGGAGGAAACTCTGACGCAGCAACGCCGCGTGAATG…
71	FECAL-ORAL	Clostridium sp. LF2 isolated from the gut	CCNN01000015.1	168504-170010	>gi|674596457|emb|CCNN01000015.1|:168504-170010 Clostridium sp. LF2 genome assembly Clostridium amazonitimonense, contig contig00015, whole genome shotgun sequence	GAGAGTTTGATCCTGGCTCAGGACGAACGCTGGCGGCGTGCTTAACACATGCAAGTCGAGCGAGGGAGTTCCTTCGGGAACAACCTAGCGGCGGACGGGTGAGTAACACGTGGGCAACCTGCCTCGTAGAGGGGGATAGCCCTCCGAAAGGAGGATTAATACCCCATAATATTGATTTATCGCATGATAGATTAATTAAAGGAGTAATCCGCTACGAGATGGGCCCGCGGCGCATTAGCTAGTTGGTGAGGTAACGGCTCACCAAGGCCACGATGCGTAGCCGACCTGAGAGGGTGATCGGCCACATTGGGACTGAGACACGGCCCAGACTCCTACGGGAGGCAGCAGTGGGGAATATTGCACAATGGGCGAAAGCCTGATGCAGCAACGCCGCGTGAG…
72	FECAL-ORAL	Selenomonas sp. FC4001	JNJF01000011.1	156398-156861	>gi|651533923|gb|JNJF01000011.1|:156398-156861 Selenomonas sp. FC4001 T320DRAFT_scaffold00008.8_C, whole genome shotgun sequence	GAGAGTTTGATCCTGGCTCAGGACGAACGCTGGCGGCGTGCTTAACACATGCAAGTCGAACGAGACGGATTAAAAGCTTGCTTTTGAGATGTCGAGTGGCAAACGGGTGAGTAACGCGTAGACAACCTGCCGCAAAGATGGGGACAACAGTCCGAAAGGACTGCTAATACCGAATGTTGTCAAGCTTCCGCATGGGAGCTTGATTAAAGATGGCCTCTACTTGTAAGCTATCGCTTTGCGATGGGTCTGCGTCTGATTAGCTAGTTGGTGGGGTAACGGCCTACCAAGGCGACGATCAGTAGCCGGTCTGAGAGGATGAACGGCCACATTGGAACTGAGACACGGTCCAGACTCCTACGGGAGGCAGCAGTGGGGAATCTTCCGCAATGGGCGAAAGCC…
73	FECAL-ORAL	Hungatella hathewayi from chicken feces	AY552788.2	X	>gi|51572178|gb|AY552788.2| Clostridium hathewayi 16S ribosomal RNA gene, complete sequence	CTCAGGATGAACGCTGGCGGCGTGCTTAACACATGCAAGTCGAGCGAAGCGGTTTTAATGAAGTTTTCGGATGGATTTGAAATTGACTTAGCGGCGGACGGGTGAGTAACGCGTGGGTAACCTGCCTTACACTGGGGGATAACAGTTAGAAATGACTGCTAATACCGCATAAGCGCACAGGGCCGCATGGTCTGGTGTGAAAAACTCCGGTGGTGTAAGATGGACCCGCGTCTGATTAGGTAGTTGGTGGGGTAACGGCCCACCAAGCCGACGATCAGTAGCCGACCTGAGAGGGTGACCGGCCACATTGGGACTGAGACACGGCCCAAACTCCTACGGGAGGCAGCAGTGGGGAATATTGGACAATGGGCGAAAGCCTGATCCAGCGACGCCGCGTGA…
74	FECAL-ORAL	Eubacterium fissicatena from alimentary tract of the goat	LDAQ01000152.1	338-1866	>gi|831428209|gb|LDAQ01000152.1|:338-1866 [Eubacterium] fissicatena strain KCTC 15010 contig_153, whole genome shotgun sequence	GAGAGTTTGATCCTGGCTCAGGATGAACGCTGGCGGCGTGCTTAACACATGCAAGTCGAGCGAAGCGCTTTACTTAGATTTCTTCGGATTGAAGAGTTTTGCGACTGAGCGGCGGACGGGTGAGTAACGCGTGGGTAACCTGCCTCATACAGGGGGATAACAGTTAGAAATGACTGCTAATACCGCATAAGACCACAGTACCGCATGGTACAGTGGGAAAAACTCCGGTGGTATGAGATGGACCCGCGTCTGATTAGCTAGTTGGTAAGGTAACGGCTTACCAAGGCGACGATCAGTAGCCGACCTGAGAGGGTGACCGGCCACATTGGGACTGAGACACGGCCCAAACTCCTACGGGAGGCAGCAGTGGGGAATATTGCACAATGGGGGAAACCCTGA…
75	FECAL-ORAL	Roseburia faecis	AY804150.1	X	>gi|55818568|gb|AY804150.1| Roseburia faecis strain M88/1 16S ribosomal RNA gene, partial sequence	AGAGTTTGATCCTGGCTCAGGATGAACGCTGGCGGCGTGCTTAACACATGCAAGTCGAACGAAGCACTCTATTTGATTTTCTTCGGAAATGAAGATTTTGTGACTGAGTGGCGGACGGGTGAGTAACGCGTGGGTAACCTGCCTCATACAGGGGGATAACAGTTGGAAACGACTGCTAATACCGCATAAGCGCACAGGATCGCATGATCCGGTGTGAAAAACTCCGGTGGTATGAGATGGACCCGCGTCTGATTAGCCAGTTGGCAGGGTAACGGCCTACCAAAGCGACGATCAGTAGCCGACCTGAGAGGGTGACCGGCCACATTGGGACTGAGACACGGCCCAAACTCCTACGGGAGGCAGCAGTGGGGAATATTGCACAATGGGGGAAACCCTGAT…
76	FECAL-ORAL	Finegoldia magna ATCC 53516 from vaginal discharge	AB691573.1	X	>gi|371919673|dbj|AB691573.1| Finegoldia magna gene for 16S ribosomal RNA, partial sequence, strain: JCM 6489	AGAGTTTGATCCTGGCTCAGGACGAACGCTGGCGGCGTGCTTAACACATGCAAGTCGAACGGGATTTAGTAGACAGAAGCTTCGGTGGAAGATTACTAATGAGAGTGGCGAACGGGTGAGTAACGCGTGAGCAACCTGCCTATGACAGTGGGATAGCCTCGGGAAACCGGGATTAATACCGCATAAAATCGTAGAAACACATGTTTTAACGGTCAAAGATTTATCGGTCATAGATGGGCTCGCGTCTGATTAGCTAGTTGGTGAGATAACAGCCCACCAAGGCGACGATCAGTAGCCGGTCTGAGAGGATGAACGGCCACATTGGAACTGAGACACGGTCCAAACTCCTACGGGAGGCAGCAGTGGGGAATATTGCACAATGGGGGAAACCCTGATGCA…
77	FECAL-ORAL	Clostridium argentinense CDC 2741 from insect gut; C. bot-like	NR_029232.1	X	>gi|265678924|ref|NR_029232.1| Clostridium argentinense strain ATCC 27322 16S ribosomal RNA gene, complete sequence	AGAGTTTGATCCTGGCTCAGGACGAACGCTGGCGGCGTGCCTAACACATGCAAGTCGAGCGATGAAGCTTCCTTCGGGAAGTGGATTAGCGGCGGACGGGTGAGTAACACGTGGGTAACCTGCCTCTAAGAGGGGAATAGCCTCCCGAAAGGGAGATTAATACCGCATAAAGTATGAAGGTCGCATGACTTTTATACCAAAGGAGTAATCCGCTATGAGATGGACCCGCGGCGCATTAGCTAGTTGGTGAGGTAAGGGCTCACCAAGGCAACGATGCGTAGCCGACCTGAGAGGGTGATCGGCCACATTGGAACTGAGACACGGTCCAGACTCCTACGGGAGGCAGCAGTGGGGAATATTGCGCAATGGGGGAAACCCTGACGCAGCAACGCCGCGTGA…
78	FECAL-ORAL	Clostridium sp. L74 isolated from insect gut	LITJ01000014.1	59-1565	>gi|923387284|gb|LITJ01000014.1|:59-1565 Clostridium sp. L74 contig00014, whole genome shotgun sequence	AGAGTTTGATCCTGGCTCAGGACGAACGCTGGCGGCGTGCTTAACACATGCAAGTCGAGCGATGAAGCTTCCTTCGGGAAGTGGATTAGCGGCGGACGGGTGAGTAACACGTGGGTAACCTGCCTCAAAGTGGGGGATAGCCTTCCGAAAGGAAGATTAATACCGCATAACATAAGATAATCGCATGATTTTCTTATCAAAGATTTATTGCTTTGAGATGGACCCGCGGCGCATTAGCTAGTTGGTAAGGTAATGGCTTACCAAGGCAACGATGCGTAGCCGACCTGAGAGGGTGATCGGCCACATTGGAACTGAGACACGGTCCAGACTCCTACGGGAGGCAGCAGTGGGGAATATTGCGCAATGGGGGAAACCCTGACGCAGCAACGCCGCGTGGGT…
79	FECAL-ORAL	Clostridium tetanomorphum DSM 665	APJS01000224.1	X	>gi|618849265|gb|APJS01000224.1| Clostridium tetanomorphum DSM 665 contig225, whole genome shotgun sequence	AGTCGAGCGATGAAGTCCCTTCGGGGATGGATTAGCGGCGGACGGGTGAGTAACACGTGGGCAACCTGCCTCAAAGTGGGGGATAGCCCTCCGAAAGGAGGATTAATACCGCATAACATTAGTTTTCCGCATGAAAAACTAATCAAAGGAGTAATCCGCTTTGAGATGGGCCCGCGGTGCATTAGCTAGTTGGTGAGGTAACAGCTCACCAAGGCCACGATGCATAGCCGACCTGAGAGGGTGATCGGCCACATTGGAACTGAGACACGGTCCAGACTCCTACGGGAGGCAGCAGTGGGGAATATTGCGCAATGGGGGAAACCCTGACGCAGCAACGCCGCGTGGGTGATGAAGGTCTTCGGATTGTAAAACCCTGTCTTCTGGGACGATAATGACGGT…
80	Halophile/Thermophile/Fermentor	Alloscardovia criceti	NR_041347.1	X	>gi|343200660|ref|NR_041347.1| Metascardovia criceti strain OMB105 16S ribosomal RNA gene, partial sequence	GAACGCTGGCGGCGTGCTTAACACATGCAAGTCGAACGGGATCTGGCTCAAGCTTGCTTGGGTTGGTGAGAGTGGCGAACGGGTGAGTAACGCGTGATCAACCTGCCGTGTAGTGGGGAATAGCTCCTGGAAACGGGTGGTAATGCCCTATGGTCCGCATCATCGCATGGTGGTGTGGGAAAGTGATTGAGTGCTATACGATGGGATCGCGTCCTATCAGCTTGTTGGTGGGGTAGTGGCCTACCAAGGCTTCGACGGGTAGCCGGCCTGAGAGGGCGACCGGCCACATTGGGACTGAGATACGGCCCAGACTCCTACGGGAGGCAGCAGTGGGGAATATTGCACAATGGGGGGAACCCTGATGCAGCGACGCCGCGTGCGGGATGACGGCCTTCGGGT…
81	Halophile/Thermophile/Fermentor	Anaerovorax odorimutans	AJ251215.1	X	>gi|6562006|emb|AJ251215.1| Anaerovorax odorimutans 16S rRNA gene, strain NorPut	AGAGTTTGATNNTGGCTCAGGATGAACGCTGGCGGCGTGCCTAACACATGCAAGTCGAGCGGGAAATATTAGAACAAGACTTCGGTCTAGTGAAAAGATGGAGAGCGGCGGACGGGTGAGTAACGCGTAGGCAACCTGCCTCATACAGAGGGATAGCCTCGGGAAACCGGGATTAAAACCTCATAATGCGAGAATTTCACATGAGATTATCGCCAAAGATTTATCGGTATGAGATGGGCCTGCGTCTGATTAGTTAGTTGGTGGGGTAACGGCCTACCAAGGCAACGATCAGTAGCCGACCTGAGAGGGTAATCGGCCACATTGGAACTGAGACACGGTCCAAACTCCTACGGGAGGCAGCAGTGGGGAATATTGCACAATGGGCGAAAGCCTGATGCA…
82	Halophile/Thermophile/Fermentor	Bacillus bogoriensis	AY376312.1	X	>gi|34809235|gb|AY376312.1| Bacillus bogoriensis strain LBB3 16S ribosomal RNA gene, partial sequence	GGAACGCTGGCGGCGTGCCTAATACATGCAAGTCGAGCGGACTGATGGGAGCTTGTCTCCCTGCATGTTAGCGGCGGACGGGTGAGTAACACGTGGAGAACCTGCCCTGTAGACTGGGATAACATCGAGAAATCGGTGCTAATACCGGATAATACATGGAATTGCATAATTCCATTTTAAAAGATGGCTCCGGCTATCACTACAGGATGGGGCCGCGGCGCATTAGCTAGTTGGTAAGGTAACGGCTTACCAAGGCGACGATGCGTAGCCGACCTGAGAGGGTGATCGGCCACACTGGGACTGAGACACGGCCCAGACTCCTACGGGAGGCAGCAGTAGGGAATCTTCCGCAATGGACGAAAGTCTGACGGAGCAACGCCGCGTGAGCGATGAAGGTCT…
83	Halophile/Thermophile/Fermentor	Bacillus licheniformis 3F-3	EU672846.1	X	>gi|188474937|gb|EU672846.1| Bacillus licheniformis strain TS-01 16S ribosomal RNA gene, partial sequence	GAGTTTGATCCTGGCTCAGGACGAACGCTGGCGGCGTGCCTAATACATGCAAGTCGAGCGGACAGATGGGAGCTTGCTCCCTGATGTTAGCGGCGGACGGGTGAGTAACACGTGGGTAACCTGCCTGTAAGACTGGGATAACTCCGGGAAACCGGGGCTAATACCGGATGCTTGATTGAACCGCATGGTTCAATTATAAAAGGTGGCTTTTAGCTACCACTTACAGATGGACCCGCGGCGCATTAGCTAGTTGGTGAGGTAACGGCTCACCAAGGCGACGATGCGTAGCCGACCTGAGAGGGTGATCGGCCACACTGGGACTGAGACACGGCCCAGACTCCTACGGGAGGCAGCAGTAGGGAATCTTCCGCAATGGACGAAAGTCTGACGGAGCAACGC…
84	Halophile/Thermophile/Fermentor	Bacillus okhensis	DQ026060.1	X	>gi|71648314|gb|DQ026060.1| Bacillus okhensis strain Kh10-101 16S ribosomal RNA gene, partial sequence	CTCAGGACGAACGCTGGCGGCGTGCCTAATACATGCAAGTCGAGCGGACTGATTAAGAGCTTGCTCTTATGACGTTAGCGGCGGACGGGTGAGTAACACGTGGGCAACCTGCCCTGTAGATCGGGATAACACCGAGAAATCGGTGCTAATACCGGGTAATATCTGAGATCACATGATCTTAGGTTAAAAGATGGCTCCGGCTATCACTACAGGATGGGCCCGCGGCGCATTAGCTAGTTGGTAAGGTAATGGCTTACCAAGGCGACGATGCGTAGCCGACCTGAGAGGGTGATCGGCCACACTGGGACTGAGACACGGCCCAGACTCCTACGGGAGGCAGCAGTAGGGAATCTTCCGCAATGGACGAAAGTCTGACGGAGCAACGCCGCGTGAGTGATG…
85	Halophile/Thermophile/Fermentor	Caloranaerobacter azorensis	JQ405071.1	X	>gi|383929248|gb|JQ405071.1| Caloranaerobacter sp. H53214 16S ribosomal RNA gene, partial sequence	TAGAGTTTGATCCTGGCTCAGGACGAACGCTGGCGGCGTGCCTAACACATGCAAGTCGAGCGGGTAGGCACTTTAATGAACCTTCGGGGGATTTAAAGTACTGAAAGCGGCGGACGGGTGAGTAACGCGTGGGGAACCTGCCCTATGCAGGGGGATAGCCTCGGGAAACCGGGATTAATACCCCATAACACTTATGGACCGCATGGTGCATAAGTCAAAGCGTTTAGCGGCATAGGATGGTCCCGCGTCCCATTAGCTAGTTGGTGAGGTAATGGCTCACCAAGGCGACGATGGGTAGCCGGCCTGAGAGGGTGGACGGCCACACTGGGACTGAGACACGGCCCAGACTCCTACGGGAGGCAGCAGTGGGGAATATTGCACAATGGGCGAAAGCCTGAT…
86	Halophile/Thermophile/Fermentor	Clostridium algidicarnis	JNLN01000001.1	1408629-1410136	>gi|651607001|gb|JNLN01000001.1|:1408629-1410136 Clostridium algidicarnis strain B3 BV55DRAFT_scf7180000000002_quiver_dupTrim_6430.1_C, whole genome shotgun sequence	GAGAGTTTGATCCTGGCTCAGGACGAACGCTGGCGGCGTGCTTAACACATGCAAGTCGAGCGAAGTTATTCCTTCGGGAATAACTTAGCGGCGGACGGGTGAGTAACACGTGGGTAACCTGCCTCATAGAGGGGGATAGCCTTCCGAAAGGAAGATTAATACCCCATAACATAGCATTATCGCATGATAAAGTTATTAAAGGAGTAATCCGCTATGAGATGGACCCGCGGCGCATTAGCTAGTTGGTGAGGTAATGGCTCACCAAGGCCACGATGCGTAGCCGACCTGAGAGGGTGATCGGCCACATTGGGACTGAGACACGGCCCAGACTCCTACGGGAGGCAGCAGTGGGGAATATTGCACAATGGGCGAAAGCCTGATGCAGCAACGCCGCGTGAG…
87	Halophile/Thermophile/Fermentor	Clostridium carboxidivorans P7	NR_104768.1	X	>gi|559795179|ref|NR_104768.1| Clostridium carboxidivorans strain P7 16S ribosomal RNA gene, partial sequence	TTGATCCTGGCTCAGGACGAACGCTGGCGGCGTGCTTAACACATGCAAGTCGAGCGATGAAATCCCTTCGGGGATGGATTAGCGGCGGACGGGTGAGTAACACGTGGGCAACCTGCCTCAAAGTGGGGGATAGCCTTCCGAAAGGGAGATTAATACCGCATAACATTAGTTTTTCACATGAAATACTAATTAAAGGAGTAATCCGCTTTGAGATGGGCCCGCGGCGCATTAGCTAGTTGGTGAGGTAACGGCTCACCAAGGCCACGATGCGTAGCCGACCTGAGAGGGTGATCGGCCACATTGGAACTGAGACACGGTCCAGACTCCTACGGGAGGCAGCAGTGGGGAATATTGCACAATGGGCGAAAGCCTGATGCAGCAACGCCGCGTGAGTGATGA…
88	Halophile/Thermophile/Fermentor	Clostridium pasteurianum BC1	NR_103938.1	X	>gi|526641941|ref|NR_103938.1| Clostridium pasteurianum BC1 strain BC1 16S ribosomal RNA, complete sequence	AGAGTTTGATCCTGGCTCAGGACGAACGCTGGCGGCGTGCTTAACACATGCAAGTCGAGCGAGAAACCTTCGGGTTTCTAGCGGCGGACGGGTGAGTAACACGTGGGTAACCTGCCTCAAAGAGGGGAATAGCCTCCCGAAAGGGAGATTAATACCGCATAATATTACAGCTTCGCATGAAGCAGTAATTAAAGGAGTAATCCACTTTGAGATGGACCCGCGGCGCATTAGCTAGTTGGAGAGGTAACGGCTCACCAAGGCGACGATGCGTAGCCGACCTGAGAGGGTGATCGGCCACATTGGAACTGAGACACGGTCCAGACTCCTACGGGAGGCAGCAGTGGGGAATATTGCACAATGGGCGAAAGCCTGATGCAGCAACGCCGCGTGAGTGATGAC…
89	Halophile/Thermophile/Fermentor	Clostridium saccharobutylicum DSM 13864	CP006721.1	9514-11022	>gi|549807177|gb|CP006721.1|:9514-11022 Clostridium saccharobutylicum DSM 13864, complete genome	GAGAGTTTGATCCTGGCTCAGGACGAACGCTGGCGGCGTGCTTAACACATGCAAGTCGAGCGATGAAGCTTCTTCGGAAGTGGATTAGCGGCGGACGGGTGAGTAACACGTGGGTAACCTGCCTCATAGAGGGGAATAGCCTTCCGAAAGGAAGATTAATACCGCATAAGATTGTAATATCGCATGATATAGCAATTAAAGGAGTAATCCGCTATGAGATGGACCCGCGTCGCATTAGCTAGTTGGTGAGGTAACGGCTCACCAAGGCGACGATGCGTAGCCGACCTGAGAGGGTGATCGGCCACATTGGGACTGAGACACGGCCCAGACTCCTACGGGAGGCAGCAGTGGGGAATATTGCACAATGGGGGAAACCCTGATGCAGCAACGCCGCGTGAG…
90	Halophile/Thermophile/Fermentor	Clostridium sp. BNL1100	CP003259.1	926318-927835	>gi|373943374|gb|CP003259.1|:926318-927835 Clostridium sp. BNL1100, complete genome	GAGAGTTTGATCCTGGCTCAGGACGAACGCTGGCGGCGTGCCTAACACATGCAAGTCGAGCGGAGTTAATTGAAAGCTTGCTTTTGATTAACTTAGCGGCGGACGGGTGAGTAACGCGTGGGCAACCTGCCTGTTACAGGGGGATAACACAGGGAAACTTGTGCTAATACCGCATAACACAACGAGAAAGCATTTTCTTGTTGTCAAAGGAGCAATCCGGTAATAGATGGGCCCGCGTCCAATTAGCTAGTTGGTGATGTAACGGACCACCAAGGCGACGATTGGTAGCCGAACTGAGAGGTTGATCGGCCACATTGGGACTGAGACACGGCCCAGACTCCTACGGGAGGCAGCAGTGGGGAATATTGCACAATGGGGGAAACCCTGATGCAGCAACGC…
91	Halophile/Thermophile/Fermentor	Clostridium sp. KNHs214	JQMW01000011.1	1324190-1325696	>gi|675281881|gb|JQMW01000011.1|:1324190-1325696 Clostridium sp. KNHs214 CC89DRAFT_scf7180000000039_quiver.6_C, whole genome shotgun sequence	GAGAGTTTGATCCTGGCTCAGGACGAACGCTGGCGGCGTGCCTAACACATGCAAGTCGAGCGATGAAATCCCTTCGGGGATGGATTAGCGGCGGACGGGTGAGTAACACGTGGGCAACCTGCCTCAAAGAGGGGAATAGCCTCCCGAAAGGGAGATTAATACCGCATAAAGTTATGGAATCGCATGGTTCTGTAATCAAAGGAGCAATCCGCTTTGAGATGGGCCCGCGGCGCATTAGCTAGTTGGTAAGGTAAAGGCTTACCAAGGCGACGATGCGTAGCCGACCTGAGAGGGTGATCGGCCACATTGGAACTGAGACACGGTCCAGACTCCTACGGGAGGCAGCAGTGGGGAATATTGCGCAATGGGGGAAACCCTGACGCAGCAACGCCGCGTGAG…
92	Halophile/Thermophile/Fermentor	Clostridium tyrobutyricum	NZ_CBXI010000035.1	47-1543	>rRNA_gi_737156925_ref_NZ_CBXI010000035.1__47-1543_DIR- /molecule=16s_rRNA /score=1947.9 Clostridium tyrobutyricum DIVETGP	AGAGTTTGATCCTGGCTCAGGACGAACGCTGGCGGCGTGCCTAACACATGCAAGTCGAGCGATGAAACCCCTTCGGGGGTGGATTAGCGGCGGACGGGTGAGTAACACGTGGGTAACCTGCCTCAAAGTGGGGGATAGCCTTCCGAAAGGAAGATTAATACCGCATAAAGCCAAGTTTCACATGGAATTTGGATGAAAGGAGTAATTCGCTTTGAGATGGACCCGCGGCGCATTAGTTAGTTGGTGGGGTAATGGCCTACCAAGACAGCGATGCGTAGCCGACCTGAGAGGGTGATCGGCCACATTGGAACTGAGATACGGTCCAGACTCCTACGGGAGGCAGCAGTGGGGAATATTGCACAATGGGCGAAAGCCTGATGCAGCAACGCCGCGTGAGTG…
93	Halophile/Thermophile/Fermentor	Dictyoglomus turgidum DSM 6724 from hot spring, Uzon volcano caldera	CP001251.1	796085-797628	>gi|217335548|gb|CP001251.1|:796085-797628 Dictyoglomus turgidum DSM 6724, complete genome	GAGGGTTTGATCCTGGCTCAGGACGAACGCTGGCGGCGTGCCTAAGGCATGCAAGTCGAGCGGTAGCTCCTATTGGTTAAAGCCGATAGGAGTGAGAGCGGCGCACGGGTGAGTAACACGTAGGTAACCTACCCCAGAGAGGGGGATAACACCTCGAAAGGGGTGCTAAACCCCCATATACTTACCGAGCGAGATGCTCAGGTAAGGAAAGGGTATAGAGGGGTAACCCTCTATGCTGCTCTGGGATGGGCCTGCGGCCTATCAGCTAGTTGGTGGGGTAAAGGCCCACCAAGGCTAAGACGGGTAGCCGGCCTGAGAGGGTGGTCGGCCACACTGGGACTGAGACACGGCCCAGACTCCTACGGGAGGCAGCAGCCGGGAATCTTCCGCAATGGGGGA…
94	Halophile/Thermophile/Fermentor	Paenibacillus sp. FSL H8-237	ASPV01000020.1	3-1461	>gi|573564328|gb|ASPV01000020.1|:3-1461 Paenibacillus sp. FSL H8-237 Contig020, whole genome shotgun sequence	TTAGCGGCGGACGGGTGAGTAACACGTAGGCAACCTGCCCTTCAGACTGGGATAACTACCGGAAACGGTAGCTAATACCGGATAATTTCTTTTTTCTCCTGAGAGAAGAATGAAAGACGGAGCAATCTGTCACTGAGGGATGGGCCTGCGGCGCATTAGCTAGTTGGTGGGGTAACGGCCCACCAAGGCGACGATGCGTAGCCGACCTGAGAGGGTGAACGGCCACACTGGGACTGAGACACGGCCCAGACTCCTACGGGAGGCAGCAGTAGGGAATCTTCCGCAATGGGCGAAAGCCTGACGGAGCAACGCCGCGTGAGTGATGAAGGTTTTCGGATCGTAAAGCTCTGTTGCCAGGGAAGAACGTCCGGTAGAGTAACTGCTACCGGAGTGACGGTA…
95	Halophile/Thermophile/Fermentor	Robinsoniella sp. KNHs210	JMLZ01000002.1	595258-596784	>gi|631851685|gb|JMLZ01000002.1|:595258-596784 Robinsoniella sp. KNHs210 CD03DRAFT_scf7180000000008_quiver.2_C, whole genome shotgun sequence	GAGAGTTTGATCCTGGCTCAGGATGAACGCTGGCGGCGTGCTTAACACATGCAAGTCGAGCGAAGCATTAAAACCGATTTCTTCGGATTGAAGTTCTAATGACTGAGCGGCGGACGGGTGAGTAACGCGTGGGTGACCTGCCTCATACAGGGGGATAACAGACAGAAATGTCTGCTAATACCGCATAAGCGCACAGTGCTGCATGGCACAGTGTGAAAAACTCCGGTGGTATGAGATGGACCCGCGTCTGATTAGCTAGTTGGTAAGGTAACGGCTTACCAAGGCGACGATCAGTAGCCGGCCTGAGAGGGTGAACGGCCACATTGGGACTGAGACACGGCCCAAACTCCTACGGGAGGCAGCAGTGGGGAATATTGCACAATGGGGGAAACCCTGATG…
96	Halophile/Thermophile/Fermentor	Ruminiclostridium thermocellum	CP013828.1	497216-498731	>gb|CP013828.1|:497216-498731 Ruminiclostridium thermocellum AD2, complete genome	AGAGTTTGATCCTGGCTCAGGACGAACGCTGGCGGCGTGCCTAACACATGCAAGTCGAGCGGGGATATACGGAAGGTTTACCGGAAGTATATCCTAGCGGCGGACGGGTGAGTAACGCGTGGGTAACCTACCTCATACAGGGGGATAACACAGGGAAACCTGTGCTAATACCGCATAATATAACGGGGCGGCATCGTCCTGTTATCAAAGGAGAAATCCGGTATGAGATGGGCCCGCGTCCGATTAGCTAGTTGGTGAGGTAACGGCTCACCAAGGCGACGATCGGTAGCCGAACTGAGAGGTTGGTCGGCCACATTGGGACTGAGACACGGCCCAGACTCCTACGGGAGGCAGCAGTGGGGAATATTGCGCAATGGGGGAAACCCTGACGCAGCAACG…
97	Halophile/Thermophile/Fermentor	Thermoactinomyces daqus	KF590624.1	X	>gi|586940530|gb|KF590624.1| Thermoactinomyces daqus strain H-18 16S ribosomal RNA gene, partial sequence	AGAGTTTGATCCTGGCTCAGGATGAACGCTGGCGGCGTGCCTAATACATGCAAGTCGTGCGGGGGAAGATCCTTCGGGATCGGACCCAGCGGCGAACGGGTGAGTAACACGTGGGCAACCTGCCCGCAAGACGGGGATAACTTCGGGAAACCGGTGCTAATACCCGATAATCCCGGCTCCGCATGGGAGCGGGGTGAAAGGCGGCTTCGGCTGTCACTTGCGGATGGGCCCGCGGCGCATTAGCTGGTTGGTGAGGTAACGGCTCACCAAGGCGACGATGCGTAGCCGACCTGAGAGGGTGATCGGCCACACTGGGACTGAGACACGGCCCAGACTCCTACGGGAGGCAGCAGTAGGGAATTTTCCGCAATGGGCGCAAGCCTGACGGAGCAACGCCGC…
98	Halophile/Thermophile/Fermentor	Thermoanaerobacter ethanolicus JW 200	AEYS01000014.1	X	>gi|325993280|gb|AEYS01000014.1| Thermoanaerobacter ethanolicus JW 200 ctg1022, whole genome shotgun sequence	GAGAGTTTGATCCTGGCTCAGGACGAACGCTGGCGGCGTGCCTAACACATGCAAGTCGAGCGATTCAGAGGTCGGAAATCGACTTCCGACTTCCGACCTCTGGATAGCGGCGGACGGGTGAGTAACGCGTGGGCAACCTACCCTTAAGACCGGGATAACACCTCGAAAGGGGTGCTAATACTGGATAAGCTCCTTGTAGGGCATCCTATGGGGAGGGAAGGTAGCGGAAGCTACCGCTTAAGGATGGGCCCGCGTCCCATCAGCTAGTTGGTAGGGTAACGGCCTACCAAGGCGACGACGGGTAGCCGGCCTGAGAGGGTGGTCGGCCACACTGGGACTGAGACACGGCCCAGACTCCTACGGGAGGCAGCAGTGGGGAATCTTGCGCAATGGGCGAAA…
99	Halophile/Thermophile/Fermentor	Thermoanaerobacter siderophilus SR4	AF120479.1	X	>gi|6448797|gb|AF120479.1| Thermoanaerobacter siderophilus 16S ribosomal RNA gene, partial sequence	GTTTGATCCTGGCTCAGGACGAACGCTGGCGGCGTGCCTAACACATGCAAGTCGAGCGATTCAGAGGTCGGAAATCGACTTCCGACTTCTGATCCCTGGATAGCGGCGGACGGGTGAGTAACGCGTGGGCAACCTACCCTTAAGACTGGGATAACACCTCGAAAGGGGTGCTAATACTGGATAAGCTCCTTGTAGGGCATCCTATGGGGAGGGAAGGTAGCGGAAGCTACCGCTTAAGGATGGGCCCGCGTCCCATCAGCTAGTTGGTAGGGTAACGGCCTACCAAGGTGACGACGGGTAGCCGGCCTGAGAGGGTGGTCGGCCACACTGGGACTGAGACACGGCCCAGACTCCTACGGGAGGCAGCAGTGGGGAATCTTGCGCAATGGGCGAAAGCCT…
100	Halophile/Thermophile/Fermentor	Thermoanaerobacter sp. X513	CP002210.1	43927-45461	>gi|307580279|gb|CP002210.1|:43927-45461 Thermoanaerobacter sp. X513, complete genome	GAGAGTTTGATCCTGGCTCAGGACGAACGCTGGCGGCGTGCCTAACACATGCAAGTCGAGCGGTCCGGCAGCCAACTTAAGTTGGGAGCCGGATAGCGGCGGACGGGTGAGTAACGCGTGGGCAACCTACCCTTAAGACCGGGATAACACCTCGAAAGGGGTGCTAATACTGGATAAGCTCCTTGTAGGGCATCCTATGAGGAGGGAAGGTAGCGGGAGCTACCGCTTAAGGATGGGCCCGCGTCCCATCAGCTAGTTGGTAGGGTAACGGCCTACCAAGGCGACGACGGGTAGCCGGCCTGAGAGGGTGGTCGGCCACACTGGGACTGAGACACGGCCCAGACTCCTACGGGAGGCAGCAGTGGGGAATCTTGCGCAATGGGCGAAAGCCTGACGCAG…
101	Halophile/Thermophile/Fermentor	Anaeromusa acidaminophila from potato startch factory	NR_024921.1	X	>gi|219857290|ref|NR_024921.1| Anaeromusa acidaminophila strain DSM 3853 16S ribosomal RNA gene, partial sequence	TCCTGGCTCAGGACGCAACCTGGNGGCGTGCTTAACACATGCAAGTCGAACGGAGATTCACCAATGGATCTTAGTGGCGAACGGGTGAGTAACGCGTAGGCAATCTGCCTTCTAGATGGGGACAACATCCCGAAAGGGGTGCTAATACCGAATGTTGTATGATATTCGCATGGAGATGATACTAAAGGTGGCCTCTGAATATGCTACCGCTAGAAGATGAGCCTGCGTCTGATTAGCTAGTTGGAGGGGTAACGGCCCACCAAGGCTTCGATCAGTAGCCGGTCTGAGAGGATGAACGGCCACACTGGGACTGAGACACGGCCCAGACTCCTACGGGAGGCAGCAGTGGGGAATCTTCCGCAATGGACGAAAGTCTGACGGAGCAACGCCGCGTGAGTG…
102	Soil and sediment	Alkaliphilus metalliredigens QYMF	NR_074633.1	X	>gi|444304208|ref|NR_074633.1| Alkaliphilus metalliredigens strain QYMF 16S ribosomal RNA gene, complete sequence	AGAGTTTGATCCTGGCTCAGGATGAACGCTGGCGGCGTGCCTAACACATGCAAGTCGAGCGGGTTAATCTGACGGAAGCCTTCGGGTGGAAGAAAGTGAAACTAGCGGCGGACGGGTGAGTAACGCGTGGGCAACCTACCTTGTACAGGGGGACAACAACGGGAAACCGTTGCTAATACCCCATAAAACCCTAGAGGGGCATCCCTTAAGGGTCAAAGAATTTCGGTACAAGATGGGCCCGCGTCTGATTAGCTAGTTGGTGAGGTAATGGCTCACCAAGGCGACGATCAGTAGCCGACCTGAGAGGGTGATCGGCCACACTGGAACTGAGACACGGTCCAGACTCCTACGGGAGGCAGCAGTGGGGAATATTGCACAATGGGCGAAAGCCTGATGCAG…
103	Soil and sediment	Alkaliphilus oremlandii OhILAs	NR_074435.1	X	>gi|444304011|ref|NR_074435.1| Alkaliphilus oremlandii strain OhILAs 16S ribosomal RNA gene, complete sequence	AGAGTTTGATCCTGGCTCAGGATGAACGCTGGCGGCGTGCCTAACACATGCAAGTCGAGCGGAGATGAAGAAGTTTACTTTGGATTCTTAGCGGCGGACGGGTGAGTAACGCGTGGGCAACCTACCCTGTACAGGGGGATAACAATGGGAAACCATTGCTAATACCCCATGACGCCTTTTGGGGGCATCCCTAAAAGGTCAAAGAACTTCGGTACAGGATGGGCCCGCGTCTGATTAGCTAGTTGGTGAGGTAATGGCTCACCAAGGCGACGATCAGTAGCCGGCCTGAGAGGGTGAACGGCCACACTGGAACTGAGACACGGTCCAGACTCCTACGGGAGGCAGCAGTGGGGAATATTGCACAATGGGGGAAACCCTGATGCAGCAACGCCGCGTGAG…
104	Soil and sediment	Bacillus flexus	KJ022700.1	X	>gi|594708122|gb|KJ022700.1| Bacillus flexus strain LBR-4 16S ribosomal RNA gene, partial sequence	GAGTTTGATCCTGGCTCAGGATGAACGCTGGCGGCGTGCCTAATACATGCAAGTCGAGCGAACTGATTAGAAGCTTGCTTCTATGACGTTAGCGGCGGACGGGTGAGTAACACGTGGGCAACCTGCCTGTAAGACTGGGATAACTCCGGGAAACCGGAGCTAATACCGGATAATATTTTTTCTTGCATAAGAGAAAATTGAAAGATGGTTTCGGCTATCACTTACAGATGGGCCCGCGGTGCATTAGCTAGTTGGTGAGGTAACGGCTCACCAAGGCAACGATGCATAGCCGACCTGAGAGGGTGATCGGCCACACTGGGACTGAGACACGGCCCAGACTCCTACGGGAGGCAGCAGTAGGGAATCTTCCGCAATGGACGAAAGTCTGACGGAGCAACG…
105	Soil and sediment	Bacillus sp. FJAT-26652	KT362900.1	177-1414	>gb|KT362900.1|:177-1414 Bacillus sp. FJAT-26652 16S ribosomal RNA gene, partial sequence	AGATGGGCCCGCGGCGCATTAGCTAGTTGGTGAGGTAACGGCTCACCAAGGCAACGATGCGTAGCCGACCTGAGAGGGTGATCGGCCACACTGGGACTGAGACACGGCCCAGACTCCTACGGGAGGCAGCAGTAGGGAATCTTCGGCAATGGACGAAAGTCTGACCGAGCAACGCCGCGTGAGCGATGAAGGCCTTCGGGTCGTAAAGCTCTGTTGTCAGAGAAGAACAAGTACCGGAGTAACTGCCGGTACCTTGACGGTACCTGACCAGAAAGCCACGGCTAACTACGTGCCAGCAGCCGCGGTAATACGTAGGTGGCAAGCGTTATCCGGAATTATTGGGCGTAAAGCGCGCGCAGGCGGTTCTTTAAGTCTGATGTGAAAGCCCACGGCTCAACC…
106	Soil and sediment	Bacillus sp. GeD10	JX879741.1	X	>gi|482789504|gb|JX879741.1| Bacillus sp. GeD10 16S ribosomal RNA gene, partial sequence	TGCAAGTCGAGCGAATGGATTAAGAGCTTGCTCTTATGAAGTTAGCGGCGGACGGGTGAGTAACACGTGGGTAACCTGCCCATAAGACTGGGATAACTCCGGGAAACCGGGGCTAATACCGGATAATATTTTGAACTGCATGGTTCAAAATTGAAAGGCGGCTTCGGCTGTCACTTATGGATGGACCCGCGTCGCATTAGCTAGTTGGTGAGGTAACGGCTCACCAAGGCAACGATGCGTAGCCGACCTGAGAGGGTGATCGGCCACACTGGGACTGAGACACGGCCCAGACTCCTACGGGAGGCAGCAGTAGGGAATCTTCCGCAATGGACGAAAGTCTGACGGAGCAACGCCGCGTGAGTGATGAAGGCTTTCGGGTCGTAAAACTCTGTTGTTAGG…
107	Soil and sediment	Bacillus sp. OxB-1	AP013294.1	24364 - 22818; 361660 - 360114; 473543 - 471997; 980291 - 981837; 1005875 - 1007421; 1062146 - 1063692; 1068348 - 1069894; 230344 - 228798	>gi|743955684:22818-24364 Bacillus sp. OxB-1 DNA, complete genome	GGAGAGTTTGATCCTGGCTCAGGACGAACGCTGGCGGCGTGCCTAATACATGCAAGTCGAGCGGACGGATGGGAGCTTGCTCCCTGAAGTTAGCGGCGGACGGGTGAGTAACACGTGGGCAACCTGCCCTGCAGATGGGGATAACTCCGGGAAACCGGGGCTAATACCGAATAATCAGTTCCTCCGCATGGAGGAATTCTGAAAGACGGTTTCGGCTGTCACTGCAGGATGGGCCCGCGGCGCATTAGCTAGTTGGTGGGGTAACGGCCTACCAAGGCGACGATGCGTAGCCGACCTGAGAGGGTGATCGGCCACACTGGGACTGAGACACGGCCCAGACTCCTACGGGAGGCAGCAGTAGGGAATCTTCCACAATGGACGGAAGTCTGATGGAGCAAC…
108	Soil and sediment	Clostridium akagii	NR_025352.1	X	>gi|219878213|ref|NR_025352.1| Clostridium akagii strain CK58 16S ribosomal RNA gene, partial sequence	GTTTGATCCTGGCTCAGGACGAACGCTGGCGGCGTGCTTAACACATGCAAGTCGAGCGAGAAACCTTCGGGTTTCTAGCGGCGGACGGGTGAGTAACACGTGGGTAACCTGCCTCAAAGTGGGGGATAGCCTTTCGAAAGGAAGATTAATACCGCATAACATTATAGCTTCGCATGGAGCCATAATTAAAGGAGTAATCCGCTTTGAGATGGACCCGCGGCGCATTAGCTAGTTGGAGAGGTAACGGCTCACCAAGGCAACGATGCGTAGCCGACCTGAGAGGGTGATCGGCCACATTGGAACTGAGACACGGTCCAGACTCCTACGGGAGGCAGCAGTGGGGAATATTGCACAATGGGCGAAAGCCTGATGCAGCAACGCCGCGTGAGTGATGAAGGC…
109	Soil and sediment	Clostridium butyricum E4 str. BoNT E BL5262	NR_112170.1	X	>gi|631250973|ref|NR_112170.1| Clostridium butyricum strain ATCC 19398 16S ribosomal RNA gene, partial sequence	GTTTGATCATGGCTCAGGACGAACGCTGGCGGCGTGCTTAACACATGCAAGTCGAGCGATGAAGCTCTTCGGGAGTGGATTAGCGGCGGACGGGTGAGTAACACGTGGGTAACCTGCCTCATAGAGGGGAATAGCCTTTCGAAAGGAAGATTAATACCGCATAAGATTGTAGTACCGCATGGTACAGCAATTAAAGGAGTAATCCGCTATGAGATGGACCCGCGTCGCATTAGCTAGTTGGTGAGGTAACGGCTCACCAAGGCGACGATGCGTAGCCGACCTGAGAGGGTGATCGGCCACATTGGGACTGAGACACGGCCCAGACTCTACGGGAGGCAGCAGTGGGGAATATTGCACAATGGGGAAACCCTGATGCAGCAACGCCGCGTGAGTGATGAC…
110	Soil and sediment	Clostridium cylindrosporum DSM 605	LFVU01000028.1	4-809	>gi|870994795|gb|LFVU01000028.1|:4-809 Clostridium cylindrosporum DSM 605 CLCY_1c, whole genome shotgun sequence	GAGAGTTTGATCCTGGCTCAGGACGAACGCTGGCGGCGTGCTTAACACATGCAAGTCGAGCGGGAGAATCTGGTGCTTGCACCAGAGGATCTAGCGGCGGACGGGTGAGTAACACGTGGGCAACCTGCCCTAAGGAGGGGAATAACAGGCCGAAAGGTCTGCTAATACCGCATAAGACCTTAGCTTCGCATGGAGCATAGGTTAAAGATTTATCGCCTTAGGATGGGCCCGCGGCGCATTAGCTAGTTGGTAAGGTAACGGCTTACCAAGGCGACGATGCGTAGCCGACCTGAGAGGGTGATCGGCCACATTGGGACTGAGACACGGCCCAGACTCCTACGGGAGGCAGCAGTGGGGAATATTGCACAATGGGGGAAACCCTGATGCAGCAACGCCGCG…
111	Soil and sediment	Clostridium glycolicum ATCC 14880 = DSM 1288	NR_119074.1	X	>gi|645322288|ref|NR_119074.1| Terrisporobacter glycolicus strain DSM 1288 16S ribosomal RNA gene, partial sequence	AACGCTGGCGGCGTGCCTAACACATGCAAGTCGAGCGATTCACTTCGGTGAAGAGCGGCGGACGGGTGAGTAACGCGTGGGTAACCTGCCTCATACACATGGATAACATACCGAAAGGTATGCTAATACAGGATAATATAAGAGATTCACATGTATTTCTTATCAAAGCTCCGGCGGTATGAGATGGACCCGCGTCTGATTAGCTAGTTGGTAAGGTAACGGCTTACCAAGGCGACGATCAGTAGCCGACCTGAGAGGGTGATCGGCCACATTGGAACTGAGACACGGTCCAAACTCCTACGGGAGGCAGCAGTGGGGAATATTGCACAATGGGCGAAAGCCTGATGCAGCAACGCCGCGTGAGTGATGAAGGCCTTCGGGTCGTAAAACTCTGTCCTC…
112	Soil and sediment	Clostridium saccharoperbutylacetonicum N1-4(HMT)	U16122.1	X	>gi|571431|gb|U16122.1|CSU16122 Clostridium saccharoperbutylacetonicum N1-4 16S ribosomal RNA (rrn) gene, partial sequence	TGGCGGCGTGCTTAACACATGCAAGTCGAGCGATGAAGTTCCTTCGGGAATGGATTAGCGGCGGACGGGTGAGTAACACGTGGGTAACCTGCCTCATAGAGGGGAATAGCCTTTCGAAAGGAAGATTAATACCGCATAAGATTGTAGTACCGCATGGTGCAGCAATTAAAGGAGTAATCCGCTATGAGATGGACCCGCGTCGCATTAGCTAGTTGGTGAGGTAACGGCTCACCAAGGCGACGATGCGTAGCCGACCTGAGAGGGTGATCGGCCACATTGGGACTGAGACACGGCCCAGACTCCTACGGGAGGCAGCAGTGGGGAATATTGCACAATGGGGGAAACCCTGATGCAGCAACGCCGCGTGAGTGATGACGGTCTTCGGATTGTAAAGCTCTG…
113	Soil and sediment	Fervidicella metallireducens AeB	NR_104504.1	X	>gi|558508577|ref|NR_104504.1| Fervidicella metallireducens strain AeB 16S ribosomal RNA gene, partial sequence	ACCTTAGCGGCGGACGGGTGAGTAACACGTGGGCAACCTGCCTCTAAGAGGGGGATAACACAGAGAAATCTGTGCTAATACCGCATAAAGCTGGGACTTTGCATGAAGTAACAGCCAAAGGAGAAATCCGCTTAGAGATGGGCCCGCGGCGCATTAGCTAGTTGGTGAGGTAACGGCTCACCAAGGCGACGATGCGTAGCCGACCTGAGAGGGTGATCGGCCACATTGGAACTGAGACACGGTCCAGACTCCTACGGGAGGCAGCAGTGGGGAATATTGCACAATGGGGGAAACCCTGATGCAGCAACGCCGCGTGAGCGACGAAGGCCTTCGGGTTGTAAAGCTCTGTCTTCGCTGAAGAAACCTGACGGTAAGCGAGGAGGAAGCCACGGCTAACTA…
114	Soil and sediment	Lachnoclostridium phytofermentans	NR_074652.1	X	>gi|444304227|ref|NR_074652.1| Lachnoclostridium phytofermentans strain ISDg 16S ribosomal RNA gene, complete sequence	AGAGTTTGATCCTGGCTCAGGATGAACGCTGGCGGCGTGCTTAACACATGCAAGTCGAACGGAGTTTTTAAATGGAAGTCCTCGGATGGAAGTTTAGAAACTTAGTGGCGGACGGGTGAGTAACGCGTGGGTAACCTGCCTCATACAGGGGGATAACAGTCGGAAACGATTGCTAAAACCGCATAACATAGCGAAACCGCATGATTTTGCTATCAAATATTTATAGGTATGAGATGGACCCGCGTCTGATTAGCTAGTTGGTGGGGTAATGGCCTACCAAGGCGACGATCAGTAGCCGGCTTGAGAGAGTGACCGGCCACATTGGGACTGAGACACGGCCCAAACTCCTACGGGAGGCAGCAGTGGGGAATATTGGACAATGGGGGAAACCCTGATCCA…
115	Soil and sediment	Lysinibacillus sphaericus	DQ350820.1	X	>gi|85665898|gb|DQ350820.1| Bacillus sphaericus strain 601 16S ribosomal RNA gene, complete sequence	AGAGTTTGATCCTGGCTCAGGACGAACGCTGGCGGCGTGCCTAATACATGCAAGTCGAGCGAACTGATGAGAAGCTTGCTTCTCTGATGTTAGCGGCGGACGGGTGAGTAACACATGGGCAACCTGCCCTATAGTTGGGGATAACTCCGGGAAACCGGGGCTAATACCGAATGATTCATTTCATCTCCTGATGAAATGCTGAAAGATGGTTTTGCTATCGCTATAGGATGGGCCCGCGGCGCATTAGCTAGTTGGTGAGGTAACGGCTCACCAAGGCGACGATGCGTAGCCGACCTGAGAGGGTGATCGGCCACACTGGGACTGAGACACGGCCCAGACTCCTACGGGAGGCAGCAGTAGGGAATCTTCCACAATGGGCGAAAGCCTGATGGAGCAACG…
116	Soil and sediment	Paenibacillus wynnii R-16776	JQCR01000002.1	2685121-2686674	>gi|689314097|gb|JQCR01000002.1|:2685121-2686674 Paenibacillus wynnii strain DSM 18334 unitig_2, whole genome shotgun sequence	GAGAGTTTGATCCTGGCTCAGGACGAACGCTGGCGGCATGCCTAATACATGCAAGTCGAGCGGAGTGATTTTGAAAGCTTGCTTTCAAAATCATTTAGCGGCGGACGGGTGAGTAACACGTAGGCAACCTGCCCCTTAGACTGGGATAACTACCGGAAACGGTAGCTAATACCGGATAATTTCTTTCCTCACCTGAGGAGAGAATGAAAGACGGAGTAATCTGTCACTGAGGGATGGGCCTGCGGCGCATTAGCTAGTTGGTGAGGTAACGGCTCACCAAGGCGACGATGCGTAGCCGACCTGAGAGGGTGAACGGCCACACTGGGACTGAGACACGGCCCAGACTCCTACGGGAGGCAGCAGTAGGGAATCTTCCGCAATGGGCGAAAGCCTGACGGA…
117	Soil and sediment	Bacillus subtilis	NR_102783.1	X	>gi|507147976|ref|NR_102783.1| Bacillus subtilis strain 168 16S ribosomal RNA gene, complete sequence	ATTTATCGGAGAGTTTGATCCTGGCTCAGGACGAACGCTGGCGGCGTGCCTAATACATGCAAGTCGAGCGGACAGATGGGAGCTTGCTCCCTGATGTTAGCGGCGGACGGGTGAGTAACACGTGGGTAACCTGCCTGTAAGACTGGGATAACTCCGGGAAACCGGGGCTAATACCGGATGGTTGTTTGAACCGCATGGTTCAAACATAAAAGGTGGCTTCGGCTACCACTTACAGATGGACCCGCGGCGCATTAGCTAGTTGGTGAGGTAACGGCTCACCAAGGCGACGATGCGTAGCCGACCTGAGAGGGTGATCGGCCACACTGGGACTGAGACACGGCCCAGACTCCTACGGGAGGCAGCAGTAGGGAATCTTCCGCAATGGACGAAAGTCTGACG…
118	Soil and sediment	Clostridium papyrosolvens C7	ATAY01000084.1	177-1626	>gi|523375390|gb|ATAY01000084.1|:177-1626 [Clostridium] papyrosolvens C7 contig01631, whole genome shotgun sequence	GAGAGTTTGATCCTGGCTCAGGACGAACGCTGGCGGCGTGCCTAACACATGCAAGTCGAGCGGAGTTAATTGAAAGCTTGCTTTTGATTAACTTAGCGGCGGACGGGTGAGTAACGCGTGGGCAACCTGCCTGTTACAGGGGGATAACACAGGGAAACTTGTGCTAATACCGCATAACACAGCGAGAAAGCATTTTCTTGTTGTCAAAGGAGCAATCCGGTAATAGATGGGCCCGCGTCCAATTAGCTAGTTGGTGATGTAACGGACCACCAAGGCGACGATTGGTAGCCGAACTGAGAGGTTGATCGGCCACATTGGGACTGAGACACGGCCCAGACTCCTACGGGAGGCAGCAGTGGGGAATATTGCACAATGGGGGAAACCCTGATGCAGCAACGC…
119	Soil and sediment	Clostridium sordellii	CELB01000029.1	436-1933	>gi|808533341|emb|CELB01000029.1|:436-1933 [Clostridium] sordellii genome assembly R27882, contig R27882_7, whole genome shotgun sequence	GAGAGTTTGATCCTGGCTCAGGATGAACGCTGGCGGCGTGCCTAACACATGCAAGTCGAGCGAACCCTTCGGGGTGAGCGGCGGACGGGTGAGTAACGCGTGGGTAACCTGCCCTGTACACACGGATAACATACCGAAAGGTATGCTAATACGGGATAAAGTATGAGAGTCGCATGGCTTTTGTATCAAAGCTCCGGCGGTACAGGATGGACCCGCGTCTGATTAGCTAGTTGGTAAGGTAACGGCTTACCAAGGCAACGATCAGTAGCCGACCTGAGAGGGTGATCGGCCACATTGGAACTGAGACACGGTCCAAACTCCTACGGGAGGCAGCAGTGGGGAATATTGCACAATGGGCGAAAGCCTGATGCAGCAACGCCGCGTGAGCGATGAAGGCCT…
120	Soil and sediment	Clostridium josui	JAGE01000001.1	3470017-3471656	>gb|JAGE01000001.1|:3470017-3471656 [Clostridium] josui JCM 17888 K412DRAFT_scf7180000000006_quiver.1_C, whole genome shotgun sequence	GAGAGTTTGATCCTGGCTCAGGACGAACGCTGGCGGCGTGCCTAACACATGCAAGTCGAGCGGAGTTACCTTTAGCACTGAGCACTCTTAATATATGATGCTGGCCGACAGCGTCATGCAAAAACAACCTTAATTATTAATTTAAGTTTTTGCATCACGCGTTTTATCAAAGTGTCAACACATGAAGAGTAGAATGTTCAGTGCTGAAGGTAACTTAGCGGCGGACGGGTGAGTAACGCGTGGGCAACCTGCCTGTTACAGGGGGATAACACAGGGAAACTTGTGCTAATACCGCATAATACAGCGAAGAAGCATTTCTTTGTTGTCAAAGGAGCAATCCGGTGACAGATGGGCCCGCGTCCAATTAGCTAGTTGGTGATGTAACGGACCACCAAGGCG…
121	Soil and sediment	Thermicanus aegyptius	NR_025355.1	X	>gi|219878216|ref|NR_025355.1| Thermicanus aegyptius strain ET-5b 16S ribosomal RNA gene, partial sequence	CCTGGCTCAGGACGAACGCTGGCGGCGTGCCTAATACATGCAAGTCGGACGGTTTAGAAGTGAGAGGCTTGCCTCTCGCTTTTAGACAGTGGCGGACGGGTGAGTAACACGTAGGCAACCTGCCCGTAATACCGGGATAACCTGGGGAAACCGAGGCTAAGCCCGGATAGGCTCCTTTTCCGCATGGGAGAGGAGGGAAAGGGTGCGACCCGATTACGGAGGGGCCTGCGGCGCATTAGCTAGTTGGTGAGGTAACGGCCCACCAAGGCGATGATGCGTAGCCGACCTGAGAGGGTGACCGGCCACACTGGGACTGAGAGACGGCCCAGACTCCTACGGGAGGCAGCAGTAGGGAATCTTCGGCAATGGGCGAAAGCCTGACCGAGCAACGCCGCGTGA…
122	Wastewater and runoff	Acetobacterium woodii DSM 1030, USA Woods Hole, Oyster Pond Inlet, <- S. Schoberth <- W.E. Balch, WB1	NC_016894.1	389169-390690	>gi|379009891|ref|NC_016894.1|:389169-390690 Acetobacterium woodii DSM 1030, complete genome	GAGAGTTTGATCCTGGCTCAGGACGAACGCTGGCGGTATGCTTAACACATGCAAGTCGAACGAGACAAGATGGAAGGATCCTTCGGGTGAATGAAATCTTAGAAAGTGGCGAACGGGTGAGTAACGCGTGGGTAACCTACCCTATGGAAAGGAATAGCCCCGGGAAACTGGGTGTAATACCTTATAAGATATAGTTTGTCGCATGGCAGATGTATTAAACGCTCCGGCGCCATAGGATGGACCCGCGTCCCATTAGCTAGTTGGTGAGATAACAGCCCACCAAGGCGACGATGGGTAACCGGTCTGAGAGGGCGAACGGTCACACTGGAACTGAGACACGGTCCAGACTCCTACGGGAGGCAGCAGTGGGGAATATTGCGCAATGGGGGCAACCCTGAC…
123	Wastewater and runoff	Bacillus gaemokensis	JN999839.1	X	>gi|379975093|gb|JN999839.1| Bacillus gaemokensis strain SDQT24 16S ribosomal RNA gene, partial sequence	TGCCTATACATGCAAGTCGAGCGAATCGGATTAAGAGCTTGCTCTTATGAAGTTAGCGGCGGACGGGTGAGTAACACGTGGGTAACCTGCCCATAAGACTGGGATAACTCCGGGAAACCGGGGCTAATACCGGATAATATTTTGCACCTCATGGTGCAAAATTGAAAGGCGGCTTCGGCTGTCACTTATGGATGGACCCGCGTCGCATTAGCTAGTTGGTGAGGTAACGGCTCACCAAGGCGACGATGCGTAGCCGACCTGAGAGGGTGATCGGCCACACTGGGACTGAGACACGGCCCAGACTCCTACGGGAGGCAGCAGTAGGGAATCTTCCGCAATGGACGAAAGTCTGACGGAGCAACGCCGCGTGAGTGATGAAGGCTTTCGGGTCGTAAAACT…
124	Wastewater and runoff	Clostridium acetobutylicum, Strain GXAS18-1 Nanning City, China 2011	AB678231.1	X	>gi|354681787|dbj|AB678231.1| Clostridium acetobutylicum gene for 16S ribosomal RNA, partial sequence, strain: JCM 8019	AGAGTTTGATCCTGGCTCAGGACGAACGCTGGCGGCGTGCTTAACACATGCAAGTCGAGCGGGGAACTTCGGTTCCCAGCGGCGGACGGGTGAGTAACACGTGGGTAACCTACCTCATAGTGGGGAATAGCCTTTCGAAAGGAAGATTAATACCGCATAATACTCAGGAATCGCATGATTCTTGAGCCAAAGGATTTATTCGCTATGAGATGGACCCGCGGCGCATTAGCTTGTTGGTGAGGTAACGGCTCACCAAGGCTTCGATGCGTAGCCGACCTGAGAGGGTGATCGGCCACATTGGAACTGAGACACGGTCCAGACTCCTACGGGAGGCAGCAGTGGGGAATATTGCACAATGGGGGAAACCCTGATGCAGCAACGCCGCGTGAGTGATGAAGG…
125	Wastewater and runoff	Clostridium drakei strain SL1; coal mine pond sediment, 1997	JIBU02000077.1	6-1513	>gi|684630146|gb|JIBU02000077.1|:6-1513 Clostridium drakei strain SL1 contig_77, whole genome shotgun sequence	GAGAGTTTGATCCTGGCTCAGGACGAACGCTGGCGGCGTGCTTAACACATGCAAGTCGAGCGATGAAATCCCTTCGGGGATGGATTAGCGGCGGACGGGTGAGTAACACGTGGGCAACCTGCCTCAAAGTGGGGGATAGCCTTCCGAAAGGGAGATTAATACCGCATAACATTAGTAATTCACATGAAATACTAATTAAAGGAGTAATCCGCTTTGAGATGGGCCCGCGGCGCATTAGCTAGTTGGTGAGGTAACGGCTCACCAAGGCCACGATGCGTAGCCGACCTGAGAGGGTGATCGGCCACATTGGAACTGAGACACGGTCCAGACTCCTACGGGAGGCAGCAGTGGGGAATATTGCACAATGGGCGAAAGCCTGATGCAGCAACGCCGCGTGAG…
126	Wastewater and runoff	Clostridium homopropionicum DSM 5847 isolated from sludge	LHUR01000014.1	1-1505	>gi|914328790|gb|LHUR01000014.1|:1-1505 Clostridium homopropionicum DSM 5847 CLHOM_contig000023, whole genome shotgun sequence	GAGAGTTTGATCCTGGCTCAGGACGAACGCTGGCGGCGTGCCTAACACATGCAAGTCGAGCGAGGGGAGTTCTTCGGAACAAACCTAGCGGCGGACGGGTGAGTAACACGTGGGCAACCTGCCTCAAAGAGGGGAATAGCCTCCCGAAAGGGAGATTAATACCGCATAAAGTTATTTTTTCGCATGAAGAGATAACCAAAGGAGCAATCCGCTTTGAGATGGGCCCGCGGCGCATTAGCTAGTTGGTGAGGTAACGGCTCACCAAGGCGACGATGCGTAGCCGACCTGAGAGGGTGATCGGCCACATTGGAACTGAGACACGGTCCAGACTCCTACGGGAGGCAGCAGTGGGGAATATTGCGCAATGGGGGAAACCCTGACGCAGCAACGCCGCGTGAG…
127	Wastewater and runoff	Clostridium hydrogeniformans	AB600537.1	X	>gi|332887150|dbj|AB600537.1| Clostridium hydrogeniformans gene for 16S rRNA, partial sequence, strain: N59	AGAGTTTGATCCTGGCTCAGGATGAATGCTGGCGGCGTGCTTAACACATGCAAGTCGAGCGAGAGAATCTCTTCGGAGAGGATCTAGCGGCGGACGGGTGAGTAACACGTGGGCAACCTGCCTTGTAGTGGGGGATAGCCCTCCGAAAGGAGGATTAATACCGCATAATATTGCTTTAAGGCATCTTAGAGCAATCAAAGGAGTAATCCGCTACAAGATGGGCCCGCGGCGCATTAGCTAGTTGGTGGGGTAATGGCCTACCAAGGCGACGATGCGTAGCCGACCTGAGAGGGTGATCGGCCACATTGGGACTGAGACACGGCCCAGACWCCTACGGGAGGCAGCAGTGGGGAATATTGCACAATGGGGGAAACCCTGATGCAGCAACGCCGCGTGAGT…
128	Wastewater and runoff	Clostridium scatologenes	CP009933.1	3951060-3952559	>gb|CP009933.1|:3951060-3952559 Clostridium scatologenes strain ATCC 25775, complete genome	AGAGTTTGATCCTGGCTCAGGACGAACGCTGGCGGCGTGCTTAACACATGCAAGTCGAGCGATGAAATCCCTTCGGGGATGGATTAGCGGCGGACGGGTGAGTAACACGTGGGCAACCTGCCTCAAAGTGGGGGATAGCCTTCCGAAAGGAAGATTAATACCGCATAATATTAGTATTTCACATGAAGTACTAATTAAAGGAGTAATCCGCTTTGAGATGGGCCCGCGGCGCATTAGCTAGTTGGTGAGGTAACGGCTCACCAAGGCCACGATGCGTAGCCGACCTGAGAGGGTGATCGGCCACATTGGAACTGAGACACGGTCCAGACTCCTACGGGAGGCAGCAGTGGGGAATATTGCACAATGGGCGAAAGCCTGATGCAGCAACGCCGCGTGAGT…
129	Wastewater and runoff	Clostridium sp. C8, sediment sludge Viet Nam Ho Chi Minh City, 2014	LBMX01000073.1	3089-4600	>gi|822569560|gb|LBMX01000073.1|:3089-4600 Clostridium sp. C8 contig00073, whole genome shotgun sequence	GAGAGTTTGATCCTGGCTCAGGACGAACGCTGGCGGCGTGCCTAACACATGCAAGTCGAGCGAGGAGATTCCCTTCGGGGATGAACCTAGCGGCGGACGGGTGAGTAACACGTGGGCAACCTGCCTTATAGAGGGGAATAGCCTTCCGAAAGGAAGATTAATACCGCATAACATTACATTTTCGCATGAAGAAGTAATTAAAGGAGTAATCCGCTATAAGATGGGCCCGCGGCGCATTAGCTAGTTGGTGAGGTAACGGCTCACCAAGGCGACGATGCGTAGCCGACCTGAGAGGGTGATCGGCCACATTGGGACTGAGACACGGCCCAGACTCCTACGGGAGGCAGCAGTGGGGAATATTGCACAATGGGGGAAACCCTGATGCAGCAACGCCGCGTG…
130	Wastewater and runoff	Clostridium sp. DL-VIII	AFWX01000001.1	725484-726983	>gi|348012919|gb|AFWX01000001.1|:725484-726983 Clostridium sp. DL-VIII CDLVIIIscaffold_1_Cont1, whole genome shotgun sequence	AGAGTTTGATCCTGGCTCAGGACGAACGCTGGCGGCGTGCTTAACACATGCAAGTCGAGCGATGAAGTTCCTTCGGGGATGGATTAGCGGCGGACGGGTGAGTAACACGTGGGTAACCTGCCTCATAGAGGGGAATAGCCTTCCGAAAGGAAGATTAATACCGCATAAGATTGTAGTGCCGCATGGCATAGCAATTAAAGGAGTAATCCGCTATGAGATGGACCCGCGTCGCATTAGCTAGTTGGTGAGGTAACGGCTCACCAAGGCGACGATGCGTAGCCGACCTGAGAGGGTGATCGGCCACATTGGGACTGAGACACGGCCCAGACTCCTACGGGAGGCAGCAGTGGGGAATATTGCACAATGGGGGAAACCCTGATGCAGCAACGCCGCGTGAGT…
131	Wastewater and runoff	Clostridium sp. DMHC 10	GU727851.1	X	>gi|291419785|gb|GU727851.1| Clostridium sp. DMHC 10 16S ribosomal RNA gene, partial sequence	ACAGAGTTTGATCTGGCTCAGGACGAACGCTGGCGGCGTGCTTAACACATGCAAGTCGAGCGGGAAACTTCGGTTTCCAGCGGCGGACGGGTGAGTAACACGTGGGCAACCTGCCTCACAATGAGGGATAGCCTTCCGAAAGGAAGATTAATACCTCATAATACAAAGAAAACGCATGTTTTCTTTGCCAAAGAATTTCGTTGTGAGATGGGCCCGCGGCGCATTAGCTTGTTGGTGAGGTAACGGCTCACCAAGGCTTCGATGCGTAGCCGACCTGAGAGGGTGATCGGCCACATTGGAACTGAGACACGGTCCAGACTCCTACGGGAGGCAGCAGTGGGGAATATTTGCACATATGGAGGAAACTCTGATGCAGCAACGCCGCGTGAGTGATGAAGG…
132	Wastewater and runoff	Clostridium tunisiense	NR_115161.1	X	>gi|636559104|ref|NR_115161.1| Clostridium tunisiense strain TJ 16S ribosomal RNA gene, partial sequence	AGAGTTTGATCCTGGCTCAGGACGAACGCTGGCGGCGTGCCTAACACATGCAAGTCGAGCGATGAAGCCCTTCGGGGTGGATTAGCGGCGGACGGGTGAGTAACACGTGGGTAACCTGCCTCATAGAGGGGGATAGCCTCCCGAAAGGGAGATTAATACCGCATAATATATTTTGTTCGCATGAATAAAATATCAAAGGAGTAATCCACTATGAGATGGACCCGCGGCGCATTAGCTAGTTGGTGAGGTAACGGCTCACCAAGGCGACGATGCGTAGCCGACCTGAGAGGGTGATCGGCCACATTGGAACTGAGACACGGTCCAGACTCCTACGGGAGGCAGCAGTGGGGAATATTGCGCAATGGGGGAAACCCTGACGCAGCAACGCCGCGTGAATGA…
133	Wastewater and runoff	Desulfitobacterium hafniense	AFZX01000038.1	X	>gi|361855804|gb|AFZX01000038.1| Desulfitobacterium hafniense DP7 D_hafnienseDSM13498-1.0_Cont138.1, whole genome shotgun sequence	TAGTGGCGGACGGGTGAGTAACGCGTGGATAACCTACCTAGTAGACCGGGACAACCCTTGGAAACGAGGGCTAATACCGGATGAGCTTAATTAGTGGCATCACTGATTAAGGAAAGATGGCCTCTGAAGATGCTATCGTTAGTAGATGGATCCGCGTCTGATTAGCTAGTTGGTGGGGTAAAGGCCTACCAAGGCGACGATCAGTAGCCGGCCTGAGAGGGTGAACGGCCACACTGGGACTGAGACACGGCCCAGACTCCTACGGGAGGCAGCAGTGGGGAATCTTCCGCAATGGACGAAAGTCTGACGGAGCAACGCCGCGTGTACGACGAAGGCCTTCGGGTTGTAAAGTACTGTCTTCAGGGACGAACGGTAAGTATGTAAATAATGTACTTACAT…
134	Wastewater and runoff	Desulfitobacterium sp. PCE1	AQZF01000005.1	19986-21547	>gi|481781551|gb|AQZF01000005.1|:19986-21547 Desulfitobacterium sp. PCE1 DesPCE1DRAFT_Scaffold1.1_C5, whole genome shotgun sequence	GAGAGTTTGATCCTGGCTCAGGACGAACGCTGGCGGCGTGCCTAACACATGCAAGTCGAACGGAGAACTCAATAAGCTTGCTTAGAGAGTTCTTAGTGGCGGACGGGTGAGTAACGCGTGGATAACCTACCCAATAGACCGGGACAACCCTTGGAAACGAGGGCTAATACCGGATAAGCTTATCCTATGGCATCATGGGATAAGGAAAGATGGCCTCTGAACATGCTATCGTTAATGGATGGATCCGCGTCTGATTAGCTAGTTGGTGGGGTAAAGGCCTACCAAGGCGACGATCAGTAGCCGGCCTGAGAGGGTGAACGGCCACACTGGGACTGAGACACGGCCCAGACTCCTACGGGAGGCAGCAGTGGGGAATCTTCCGCAATGGACGAAAGTCTG…
135	Wastewater and runoff	Pelosinus fermentans DSM 17108	NR_109393.1	X	>gi|631250786|ref|NR_109393.1| Pelosinus fermentans strain R7 16S ribosomal RNA gene, partial sequence	AGTTTGATCCTGGCTCAGGACGAACGCTGGCGGCGTGCCTAACACATGCAAGTCGAACGGAGATTTCAGCAATGGAATTTTAGTGGCGAACGGGTGAGTAACGCGTAGACAACCTACCTTCTAGCTGGGGACAACACTGCGAAAGTGGTGCTAATACCGAATGTTGTATTTTGAATGCATATTTAAAATACTAAAGGTGGCCTCTATTTATAAGCTATCACTAGAAGATGGGTCTGCGTCTGATTAGCTAGTTGGTGAGGTAATGGCTCACCAAGGCGACGATCAGTAGCCGGTCTGAGAGGATGAACGGCCACACTGGGACTGAGACACGGCCCAGACTCCTACGGGAGGCAGCAGTGGGGAATCTTCCGCAATGGACGAAAGTCTGACGGAGCAACG…
136	Wastewater and runoff	Propionispira raffinosivorans	NR_043650.1	X	>gi|343203251|ref|NR_043650.1| Zymophilus raffinosivorans strain SH2 16S ribosomal RNA gene, partial sequence	TTAGTGGCGAACGGGTGAGTAACGCGTAGACAACCTACCTTTTAGATGGGGACAACATCGCGAAAGCGGTGCTAATACCGAATGTTGTGTCTTTTCCACATGGGAAAGCTACTAAAGATGGCCTCTATATATAAGCTGTCACTAAAAGATGGGTCTGCGTCTGATTAGCTAGTTGGCGGGGTAAATGCCCACCAAGGCAACGATCAGTAGCCGGTCTGAGAGGATGAACGGCCACATTGGGACTGAGACACGGCCCAAACTCCTACGGGAGGCAGCAGTGGGGAATCTTCCGCAATGGACGAAAGTCTGACGGAGCAACGCCGCGTGAGTGAAGAAGGTTTTCGGATCGTAAAGCTCTGTTGTTTGAGACGAACGTGCAGTATACGAATAATGTGCTGT…
137	Wastewater and runoff	Thermosediminibacter oceani DSM 16646; peru deep sea sediment	NR_074461.1	X	>gi|444304037|ref|NR_074461.1| Thermosediminibacter oceani strain DSM 16646 16S ribosomal RNA gene, complete sequence	AGAGTTTGATCCTGGCTCAGGACGAACGCTGGCGGCGTGCCTAACACATGCAAGTCGAGCGGGGTAAATTGAGTGGTTTTCCACGAGATTTACCCAGCGGCGGACGGGTGAGTAACACGTAGGCAACCTACCCACCACACGGGGATAGCCCTGGGAAACCGGGGGTAATACCCGATACCTTTACTGGCTGCATGGCTGGTAAAGAAAGCGATTTAGCGGTGGTGGATGGGCCTGCGGCCCATCAGCTAGTTGGCGGGGTAACGGCCCACCAAGGCGACGACGGGTAGCCGGCCTGAGAGGGTGGACGGCCACACTGGGACTGGGACACGGCCCAGACTCCTACGGGAGGCAGCAGTGGGGAATCTTGGGCAATGGGGGAAACCCTGACCCAGCGACGCC…
138	Wastewater and runoff	Bacillus pumilus CCMA-560	AUYP01000019.1	X	>gb|AUYP01000019.1|:4-1548 Bacillus pumilus CCMA-560 NODE_28_length_1541_cov_5656.000000, whole genome shotgun sequence	GAGAGTTTGATCCTGGCTCAGGACGAACGCTGGCGGCGTGCCTAATACATGCAAGTCGAGCGGACAGAAGGGAGCTTGCTCCCGGATGTTAGCGGCGGACGGGTGAGTAACACGTGGGTAACCTGCCTGTAAGACTGGGATAACTCCGGGAAACCGGAGCTAATACCGGATAGTTCCTTGAACCGCATGGTTCAAGGATGAAAGACGGTTTCGGCTGTCACTTACAGATGGACCCGCGGCGCATTAGCTAGTTGGTGGGGTAATGGCTCACCAAGGCGACGATGCGTAGCCGACCTGAGAGGGTGATCGGCCACACTGGGACTGAGACACGGCCCAGACTCCTACGGGAGGCAGCAGTAGGGAATCTTCCGCAATGGACGAAAGTCTGACGGAGCAACG…
139	Wastewater and runoff	Clostridiisalibacter paucivorans e.g. 2213; olive mill wastewater	NR_044043.1	X	>gi|343205672|ref|NR_044043.1| Clostridiisalibacter paucivorans strain 37HS60 16S ribosomal RNA gene, partial sequence	ATCCTGGCTCAGGACGAACGCTGGCGGCGCGCCTAACACATGCAAGTCGAGCGTGAAGCTTTTAAAAGATCCTTCGGGTGAATTTGGAAGTGGAAAGCGGCGGACGGGTGAGTAACGCGTGGGAAACCTGCCCTGTACAGGGGGATAGCCTCGGGAAACCGGGATTAATACCCCATGAAACCTTAGCATCGCATGATGCATGGGTCAAAACTCAGGTGGTATAGGATGGTCCCGCGTCCCATTAGCTAGTTGGTAGGGTAAAGGCCTACCAAGGCGACGATGGGTAGCCGGCCTGAGAGGGTGAACGGCCACACTGGAACTGAGACACGGTCCAGACTCCTACGGGAGGCAGCAGTGGGGAATATTGCACAATGGGGGAAACCCTGATGCAGCGACGCC…
140	Wastewater and runoff	Clostridium bifermentans ATCC 638	AVNC01000001.1	4067-5564	>gi|531770559|gb|AVNC01000001.1|:4067-5564 [Clostridium] bifermentans ATCC 638 gcdATCC638.contig.0, whole genome shotgun sequence	GAGAGTTTGATCCTGGCTCAGGATGAACGCTGGCGGCGTGCCTAACACATGCAAGTCGAGCGATCTCTTCGGAGAGAGCGGCGGACGGGTGAGTAACGCGTGGGTAACCTGCCCTGTACACACGGATAACATACCGAAAGGTATACTAATACGGGATAACATATGGAAGTCGCATGACTTTTGTATCAAAGCTCCGGCGGTACAGGATGGACCCGCGTCTGATTAGCTAGTTGGTAAGGTAATGGCTTACCAAGGCAACGATCAGTAGCCGACCTGAGAGGGTGATCGGCCACACTGGAACTGAGACACGGTCCAGACTCCTACGGGAGGCAGCAGTGGGGAATATTGCACAATGGGCGAAAGCCTGATGCAGCAACGCCGCGTGAGCGATGAAGGCCT…
141	Wastewater and runoff	Clostridium sp. JC272	LBBT01000182.1	3150-4647	>gi|821019536|gb|LBBT01000182.1|:3150-4647 Clostridium sp. JC272 contig192, whole genome shotgun sequence	GAGAGTTTGATCCTGGCTCAGGATGAACGCTGGCGGCGTGCCTAACACATGCAAGTCGAGCGATCTCTTCGGAGAGAGCGGCGGACGGGTGAGTAACGCGTGGGTAACCTGCCCTGTACACACGGATAACATACCGAAAGGTATACTAATACGGGATAACATACGAAAGTCGCATGGCTTTTGTATCAAAGCTCCGGCGGTACAGGATGGACCCGCGTCTGATTAGCTAGTTGGTAAGGTAATGGCTTACCAAGGCAACGATCAGTAGCCGACCTGAGAGGGTGATCGGCCACACTGGAACTGAGACACGGTCCAGACTCCTACGGGAGGCAGCAGTGGGGAATATTGCACAATGGGCGAAAGCCTGATGCAGCAACGCCGCGTGAGCGATGAAGGCCT…
142	Wastewater and runoff	Clostridium sp. Maddingley MBC34-26	ALXI01000069.1	106-1613	>gi|410602088|gb|ALXI01000069.1|:106-1613 Clostridium sp. Maddingley MBC34-26 contig_123_4, whole genome shotgun sequence	GAGAGTTTGATCCTGGCTCAGGACGAACGCTGGCGGCGTGCTTAACACATGCAAGTCGAGCGATGAAGTTCCTTCGGGAACGGATTAGCGGCGGACGGGTGAGTAACACGTGGGTAACCTGCCTCATAGAGGGGAATAGCCTTCCGAAAGGAAGATTAATACCGCATAAGATTGTAGTTTCGCATGAAACAGCAATTAAAGGAGTAATCCGCTATGAGATGGACCCGCGTCGCATTAGCTAGTTGGTGAGGTAACGGCTCACCAAGGCGACGATGCGTAGCCGACCTGAGAGGGTGATCGGCCACATTGGGACTGAGACACGGCCCAGACTCCTACGGGAGGCAGCAGTGGGGAATATTGCACAATGGGGGAAACCCTGATGCAGCAACGCCGCGTGAG…
143	Wastewater and runoff	Desulfosporosinus meridiei DSM 13257	AF076527.1	AF076527	>gi|3335646|gb|AF076527.1|AF076527 Desulfosporosinus sp. S10 16S ribosomal RNA gene, partial sequence	GGCTCAGGACGAACGCTGNCGGCGTGCCTAACACATGCAAGTCGAACGGAGAATTTGATAAGCTTGCTTAGAAAAATTCTTAGTGGCGGACGGGTGAGTAACGCGTGGGTAACCTACCCATAAATCCGGGACAACCCTTGGAAACGAGGGCTAATACCGGATAATCTTAGAGCCTGGCATCGGCATTAAGGAAAGATGGCCTCTGAAGATGCTATCGATTATGGATGGACCCGCGTCTGATTAGCTAGTTGGTGGGGTAAAGGCCTACCAAGGCGACGATCAGTAGCCGGCCTGAGAGGGTGAACGGCCACACTGGGACTGAGACACGGCCCAGACTCCTACGGGAGGCAGCAGTGGGGAATCTTCCGCAATGGACGAAAGTCTGACGGAGCAACGCCG…
144	Wastewater and runoff	Desulfosporosinus youngiae 17734	AHLV01000002.1	543632-545195	>gi|373842755|gb|AHLV01000002.1|:543632-545195 Desulfosporosinus youngiae DSM 17734 Desyoscaffold_1_Cont2, whole genome shotgun sequence	GAGAGTTTGATCCTGGCTCAGGACGAACGCTGGCGGCGTGCCTAACACATGCAAGTCGAACGGAGAATTTTGATAAGCTTGCTTAGAGAAATTCTTAGTGGCGGACGGGTGAGTAACGCGTGGGTAACCTACCCATAAAGCCGGGACAACCCTTGGAAACGAGGGCTAATACCGGATAATCTTAAGACGTGGCATCGCGACTTAAGGAAAGATGGCCTCTGTATATGCTATCGATTATGGATGGACCCGCGTCTGATTAGCTGGTTGGTGGGGTAAAGGCCTACCAAGGCGACGATCAGTAGCCGGCCTGAGAGGGTGAACGGCCACACTGGGACTGAGACACGGCCCAGACTCCTACGGGAGGCAGCAGTGGGGAATCTTCCGCAATGGACGAAAGTC…
145	Wastewater and runoff	Eubacterium acidaminophilum DSM 3953	CP007452.1	48659-50181	>gi|595611723|gb|CP007452.1|:48659-50181 Eubacterium acidaminophilum DSM 3953, complete genome	AGAGTTTGATCCTGGCTCAGGATGAACGCTGGCGGCGTGCTTAACACATGCAAGTCGAGCGAACAAAGCGGGAGGGAGTCTTCGGACGAAGCCCCGCTGCGTGAGCGGCGGACGGGTGAGTAACACGTGGGCAACCTGCCCTATGCACAGGGATAACGCACCGAAAGGTGTGCTAATACCGGATAAAGCGAGATGTCCGCATGGACGACTCGCCAAAGCTTTTGCGGCATAGGATGGGCCCGCGTCCCATTAGCTAGTTGGTGAGGTAACGGCTCACCAAGGCTGCGATGGGTAGCCGACCTGAGAGGGTGATCGGCCACACTGGAACTGAGACACGGTCCAGACTCCTACGGGAGGCAGCAGTGGGGAATATTGCACAATGGGCGAAAGCCTGATGCA…

## Sheet: Phage Proteins
No. #	Environmetnal or Species	Phage Protein	Accession #	Description	Bacterial strain	Bot-family
1	C. bot.	Cas1	EKN43057.1	CRISPR-associated endonuclease Cas1	Clostridium botulinum
2	C. bot.	Csm3	WP_024933462.1	type III-A CRISPR-associated RAMP protein Csm3	Clostridium botulinum CDC54088; dust from Mendoza, Argentina
3	C. bot.	PORTAL	EGO86251.1	hypothetical protein	Clostridium botulinum C str. Stockholm	GROUP III
4	C. bot.	PORTAL	KEI12780.1	hypothetical protein	Clostridium novyi B str. NCTC 9691
5	C. bot.	PORTAL	KEH91670.1	phage portal protein	Clostridium botulinum C/D str. BKT12695	GROUP III
6	C. bot.	PORTAL	EDT87460.1	phage portal protein SPP1	Clostridium botulinum Bf	GROUP I
7	C. bot.	PORTAL	EDS78205.1	phage portal protein SPP1	Clostridium botulinum C str. Eklund	GROUP III
8	C. bot.	PORTAL	EPS56309.1	phage portal protein, SPP1 Gp6	Clostridium botulinum Af84
9	C. bot.	PORTAL	AJD30865.1	phage portal protein, SPP1 Gp6	Clostridium botulinum Prevot_594	GROUP I
10	C. bot.	PORTAL	KEH95740.1	portal protein	Clostridium botulinum C/D str. BKT12695	GROUP III
11	C. bot.	PORTAL	WP_053284712.1	portal protein	Clostridium botulinum
12	C. bot.	PORTAL	EKN43089.1	portal protein	Clostridium botulinum CFSAN001627	GROUP I
13	C. bot.	RECOMBINASE	EPS56390.1	putative resolvase	Clostridium botulinum Af84
14	C. bot.	RECOMBINASE	KEH95738.1	Recombinase	Clostridium botulinum C/D str. BKT12695	GROUP III
15	C. bot.	RECOMBINASE	KEI12779.1	resolvase	Clostridium novyi B str. NCTC 9691
16	C. bot.	RECOMBINASE	ABS35120.1	resolvase	Clostridium botulinum A str. ATCC 19397
17	C. bot.	RECOMBINASE	ACA45560.1	resolvase	Clostridium botulinum B1 str. Okra
18	C. bot.	RECOMBINASE	KEH90471.1	resolvase	Clostridium botulinum C/D str. It1	GROUP III
19	C. bot.	RECOMBINASE	WP_025775190.1	serine recombinase	Clostridium botulinum
20	C. bot.	RECOMBINASE	EEP53350.1	site-specific recombinase	Clostridium butyricum E4 str. BoNT E BL5262
21	C. bot.	RECOMBINASE	WP_039242633.1	resolvase	Clostridium botulinum
22	C. bot.	RECOMBINASE	WP_051982753.1	resolvase	Clostridium botulinum
23	C. bot.	RECOMBINASE	AJF32781.1	resolvase	Clostridium botulinum
24	C. bot.	RECOMBINASE	KIN82352.1	resolvase	Clostridium botulinum
25	C. bot.	TerL	WP_052870965.1	hypothetical protein	Clostridium botulinum
26	C. bot.	TerL	KOC35580.1	hypothetical protein	Clostridium botulinum
27	C. bot.	TerL	EPS56308.1	hypothetical protein	Clostridium botulinum Af84
28	C. bot.	TerL	KEH91578.1	phage terminase	Clostridium botulinum C/D str. BKT12695	GROUP III
29	C. bot.	TerL	CBZ04137.1	phage terminase large subunit	Clostridium botulinum H04402 065	GROUP I
30	C. bot.	TerL	ACO86613.1	phage terminase, large subunit, pbsx family	Clostridium botulinum A2 str. Kyoto
31	C. bot.	TerL	ACO84357.1	phage terminase, large subunit, pbsx family	Clostridium botulinum A2 str. Kyoto
32	C. bot.	TerL	ACQ52156.1	phage terminase, large subunit, pbsx family	Clostridium botulinum Ba4 str. 657	GROUP I
33	C. bot.	TerL	EDS78211.1	phage terminase, large subunit, pbsx family	Clostridium botulinum C str. Eklund	GROUP III
34	C. bot.	TerL	AJE09587.1	phage terminase, large subunit, pbsx family	Clostridium botulinum CDC_1436	GROUP I
35	C. bot.	TerL	CDH89866.1	putative phage terminase	Clostridium botulinum B str. Eklund 17B (NRP)
36	C. bot.	TerL	BAQ14687.1	putative phage terminase, large subunit	putative Clostridium botulinum
37	C. bot.	TerL	ACO84570.1	putative phage terminase, large subunit	Clostridium botulinum A2 str. Kyoto
38	C. bot.	TerL	ACA53873.1	putative phage terminase, large subunit	Clostridium botulinum A3 str. Loch Maree
39	C. bot.	TerL	EDT84684.1	putative phage terminase, large subunit	Clostridium botulinum Bf	GROUP I
40	C. bot.	TerL	KOC49980.1	terminase	Clostridium botulinum
41	C. bot.	TerL	WP_049041149.1	terminase	Clostridium botulinum
42	C. bot.	TerL	WP_024933551.1	terminase	Clostridium botulinum
43	C. bot.	TerL	WP_025775517.1	terminase	Clostridium botulinum
44	C. bot.	TerL	WP_053341188.1	terminase	Clostridium botulinum
45	C. bot.	TerL	WP_052875261.1	terminase	Clostridium botulinum
46	C. bot.	TerL	WP_017352087.1	terminase	Clostridium botulinum
47	C. bot.	TerL	WP_045540826.1	terminase	Clostridium botulinum
48	C. bot.	TerL	WP_039242524.1	terminase	Clostridium botulinum
49	C. bot.	TerL	KOR54846.1	terminase	Clostridium botulinum
50	C. bot.	TerL	KOC31178.1	terminase	Clostridium botulinum
51	C. bot.	TerL	KIS24888.1	terminase	Clostridium botulinum B2 450
52	C. bot.	TerL	EGO86250.1	terminase	Clostridium botulinum C str. Stockholm	GROUP III
53	C. bot.	TerL	KEH95739.1	terminase	Clostridium botulinum C/D str. BKT12695	GROUP III
54	C. bot.	TerL	KGN00323.1	terminase	Clostridium botulinum C/D str. DC5	GROUP III
55	C. bot.	TTMP	AEB77360.1	conserved hypothetical phage-related protein	Clostridium botulinum BKT015925	GROUP III
56	C. bot.	TTMP	KEH99825.1	conserved hypothetical phage-related protein	Clostridium botulinum C/D str. BKT75002	GROUP III
57	C. bot.	TTMP	KEH96549.1	conserved hypothetical phage-related protein	Clostridium botulinum D str. 16868	GROUP III
58	C. bot.	TTMP	WP_052875125.1	hypothetical protein	Clostridium botulinum 12LNR13-CD	GROUP III
59	C. bot.	TTMP	KOC38699.1	hypothetical protein	Clostridium botulinum BKT015925	GROUP III
60	C. bot.	TTMP	KEI01563.1	hypothetical protein	Clostridium botulinum C/D str. BKT75002	GROUP III
61	C. bot.	TTMP	KGM93343.1	hypothetical protein	Clostridium botulinum C/D str. DC5	GROUP III
62	C. bot.	TTMP	YP_001254237.1	phage protein	Clostridium botulinum A str. ATCC 3502
63	C. bot.	TTMP	ACA44334.1	phage protein	Clostridium botulinum B1 str. Okra
64	C. bot.	TTMP	WP_015957621	phage protein	Clostridium botulinum B1 str. Okra
65	C. bot.	TTMP	YP_002862201.1	phage protein	Clostridium botulinum Ba4 str. 657	GROUP I
66	C. bot.	TTMP	EKX80437.1	phage protein	Clostridium botulinum CFSAN001628	GROUP I
67	C. bot.	TTMP	YP_005679137.1	phage protein	Clostridium botulinum H04402 065	GROUP I
68	C. bot.	TTMP	WP_021106725.1	phage protein	Clostridium botulinum Af84	GROUP I
69	C. bot.	TTMP	WP_013720918.1	phage tail tape measure protein	Clostridium botulinum BKT015925	GROUP III
70	C. bot.	TTMP	WP_003369414.1	phage tail tape measure protein	Clostridium botulinum E1 str. 'BoNT E Beluga	GROUP II
71	C. bot.	TTMP	WP_025775527.1	phage tail tape measure protein	Clostridium botulinum CDC54085
72	C. bot.	TTMP	YP_002804797.1	putative tail length tape measure protein	Clostridium botulinum A2 str. Kyoto
73	C. bot.	TTMP	YP_002862615.1	putative tail length tape measure protein	Clostridium botulinum Ba4 str. 657	GROUP I
74	C. bot.	TTMP	YP_001391645.1	tail length tape measure protein	Clostridium botulinum F str. Langeland	GROUP I
75	C. bot.	TTMP	WP_003366170.1	tail protein	Clostridium botulinum C str. Eklund
76	C. bot.	TTMP	WP_003370295.1	tail protein	Clostridium botulinum E1 Beluga	GROUP II
77	C. bot.	TTMP	WP_003360649.1	tail tape measure protein	Clostridium botulinum CDC_1436	GROUP I
78	C. bot.	TTMP	WP_004442207.1	tail tape measure protein	Clostridium botulinum Bf	GROUP I
79	C. bot.	TTMP	WP_019278340.1	tail tape measure protein	Clostridium botulinum C/D str. Sp77	GROUP III
80	C. bot.	TTMP	WP_053341185.1	tail tape measure protein	Clostridium botulinum ATCC 17862	GROUP I
81	C. bot.	TTMP	YP_001391147.1	TP901 family phage tail tape measure protein	Clostridium botulinum F str. Langeland	GROUP I
82	C. bot.	TTMP	WP_003379778.1	TP901 family phage tail tape measure protein	Clostridium botulinum	GROUP I
83	C. bot.	TTMP	WP_017826161.1	hypothetical protein	Clostridium botulinum
84	C. bot.	TTMP	WP_019278819.1	hypothetical protein	Clostridium botulinum 38028-CD	GROUP III
85	C. bot.	TTMP	WP_019278377.1	hypothetical protein	Clostridium botulinum 38028-C	GROUP III
86	C. bot.	TTMP	WP_003364133.1	hypothetical protein	Clostridium botulinum C str. Eklund	GROUP III
87	C. bot.	TTMP	WP_003356267.1	hypothetical protein	Clostridium botulinum NCTC 2916	GROUP I
88	C. bot.	TTMP	WP_003357961.1	hypothetical protein	Clostridium botulinum NCTC 2916	GROUP I
89	C. bot.	TTMP	WP_043989366.1	hypothetical protein	Clostridium botulinum C str. Eklund	GROUP III
90	C. bot.	TTMP	EKN41926.1	phage protein	Clostridium botulinum CFSAN001627	GROUP I
91	C. bot.	TTMP	WP_003362084.1	tail tape measure protein	Clostridium botulinum CDC_1436	GROUP I
92	C. bot.	TTMP	YP_004395901.1	phage tail tape measure protein, TP901 family	Clostridium botulinum BKT015925	GROUP III
93	C. bot.	TTMP	AJE11556.1	phage tail tape measure protein, TP901 family	Clostridium botulinum CDC_1436	GROUP I
94	C. bot.	TTMP	AJD27694.1	phage tail tape measure protein, TP901 family	Clostridium botulinum CDC_297	GROUP I
95	C. bot.	TTMP	EDS77368.1	putative phage tail tape measure protein, family, core region domain protein	Clostridium botulinum C str. Eklund	GROUP III
96	C. bot.	TTMP	WP_003359736.1	transcriptional regulator, MerR family	Clostridium botulinum Bf	GROUP I
97	C. bot. phage	TTMP	BAE47828.1	conserved hypothetical phage-related protein	Clostridium phage c-st
98	C. bot-like	Cas1	WP_054199870.1	subtype I-B CRISPR-associated endonuclease Cas1	Clostridium baratii
99	C. bot-like	PORTAL	KEI06205.1	phage portal protein SPP1	Clostridium sp. K25
100	C. bot-like	PORTAL	KEH87229.1	portal protein	Clostridium novyi A str. BKT29909
101	C. bot-like	PORTAL	WP_039237528.1	portal protein	Clostridium sp. K25; sim to BKT015925
102	C. bot-like	TerL	KEH84661.1	phage terminase, large subunit, pbsx family	Clostridium novyi A str. 4540
103	C. bot-like	TerL	KEI14167.1	prophage terminase, ATP subunit	Clostridium haemolyticum NCTC 9693
104	C. bot-like	TerL	KEH89562.1	terminase	Clostridium novyi A str. 4540
105	C. bot-like	TerL	KEI10532.1	terminase	Clostridium sp. K25; sim to BKT015925
106	C. bot-like	TTMP	KIE47667.1	putative membrane protein	Clostridium argentinense CDC 2741
107	C. diff	PORTAL	KJF62273.1	hypothetical protein	Peptoclostridium difficile
108	C. diff	PORTAL	CCL10419.1	phage portal protein SPP1	Peptoclostridium difficile E16
109	C. diff	PORTAL	EQH16152.1	phage portal protein, SPP1 Gp6	Clostridium difficile DA00211
110	C. diff	PORTAL	EQI78413.1	phage portal protein, SPP1 Gp6	Clostridium difficile Y401
111	C. diff	TerL	EQH50732.1	phage terminase	Clostridium difficile DA00246
112	C. diff	TerL	EQK81555.1	phage terminase, large subunit, pbsx family	Clostridium difficile CD92
113	C. diff	TerL	EQH27624.1	phage terminase, large subunit, pbsx family	Clostridium difficile DA00212
114	C. diff	TerL	CCL78206.1	phage terminase, large subunit, pbsx family	Clostridium difficile E23
115	C. diff	TerL	CCL20361.1	phage terminase, large subunit, pbsx family	Peptoclostridium difficile E25
116	C. diff	TerL	WP_044518822.1	terminase	Peptoclostridium difficile
117	C. diff	TerL	WP_054272958.1	terminase	Peptoclostridium difficile
118	C. diff	TerL	KPI46593.1	terminase	Peptoclostridium difficile
119	C. diff	TerL	ERM52248.1	terminase-like family	Clostridium difficile P68
120	C. diff	TerL	EQI94732.1	terminase-like family	Peptoclostridium difficile Y384
121	C. perf	PORTAL	EDT27589.1	portal protein	Clostridium perfringens CPE str. F4969
122	C. perf	RECOMBINASE	AFJ96082.1	gp24	Clostridium phage PhiS63
123	C. perf	RECOMBINASE	EIA15648.1	hypothetical protein	Clostridium perfringens F262
124	C. perf	RECOMBINASE	EDS80730.1	resolvase	Clostridium perfringens C str. JGS1495
125	C. perf	RECOMBINASE	ABG87878.1	resolvase	Clostridium perfringens SM101
126	C. perf	RECOMBINASE	BAO58382.1	resolvase	Clostridium perfringens
127	C. perf	RECOMBINASE	WP_043014043.1	resolvase	Clostridium perfringens
128	C. perf	RECOMBINASE	EDT72320.1	resolvase	Clostridium perfringens D str. JGS1721
129	C. perf	RECOMBINASE	EDT22855.1	site-specific recombinase	Clostridium perfringens B str. ATCC 3626
130	C. perf	TerL	BAB80824.1	probable phage-related terminase	Clostridium perfringens str. 13
131	C. perf	TerL	EDT14760.1	putative phage terminase, large subunit	Clostridium perfringens E str. JGS1987
132	C. perf	TTMP	NP_562046.1	hypothetical protein	Clostridium perfringens str. 13
133	C. perf	TTMP	WP_004459729.1	phage tail tape measure protein	Clostridium perfringens
134	C. perf	TTMP	WP_003464211.1	phage tail tape measure protein	Clostridium perfringens
135	C. perf	TTMP	YP_696019.1	TP901 family phage tail tape measure protein	Clostridium perfringens ATCC 13124
136	C. perf	TTMP	WP_003453624.1	putative phage tail tape meausure protein, family	Clostridium perfringens
137	C. perf phage	TTMP	YP_006383517.1	gp13	Clostridium phage PhiS63
138	C. perf phage	TTMP	NP_612842.1	putative tail length tape measure protein	Clostridium phage phi3626
139	C. perf phage	TTMP	YP_699933.1	phage tail tape measure protein, TP901 family	Clostridium phage phiSM101
140	FECAL-ORAL	Cas1	EQB88083.1	CRISPR-associated endonuclease Cas1	Clostridium sp. BL8 from the gut	Bovine
141	FECAL-ORAL	Cas1	KOR26063.1	CRISPR-associated endonuclease Cas1	Clostridium sp. L74 isolated from insect gut
142	FECAL-ORAL	Cas1	WP_027626928.1	subtype I-B CRISPR-associated endonuclease Cas1	Clostridium lundense isolated from gut	Bovine
143	FECAL-ORAL	Cas1	WP_040193682.1	subtype I-B CRISPR-associated endonuclease Cas1	Clostridium sp. CL-6
144	FECAL-ORAL	Cas1	WP_032123128.1	subtype I-B CRISPR-associated endonuclease Cas1	Clostridium sp. LF2 isolated from the gut	Bovine
145	FECAL-ORAL	Cas2	CDE55527.1	CRISPR-associated protein Cas2	Roseburia sp. CAG:303
146	FECAL-ORAL	Cas2	EDR97013.1	CRISPR-associated protein Cas2	Anaerostipes caccae DSM 14662	Human feces
147	FECAL-ORAL	Cas2	EOR26380.1	CRISPR-associated protein Cas2	Clostridium sartagoforme AAU1, rumen liquor, surti buffalo, India Feb 2009	Bovine
148	FECAL-ORAL	Cas2	CDC19295.1	CRISPR-associated protein Cas2	Eubacterium sp. CAG:274 human gut metagenome	Bovine
149	FECAL-ORAL	Cas2	CDE90312.1	CRISPR-associated protein Cas2	Clostridium sp. CAG:389
150	FECAL-ORAL	PORTAL	ERM20332.1	hypothetical protein	Brevibacillus laterosporus PE36
151	FECAL-ORAL	PORTAL	WP_040328432.1	hypothetical protein	Candidatus Clostridium anorexicamassiliense
152	FECAL-ORAL	PORTAL	WP_045904671.1	hypothetical protein	Clostridium sporogenes
153	FECAL-ORAL	PORTAL	ADK14748.1	phage portal protein	Clostridium ljungdahlii DSM 13528	Chicken
154	FECAL-ORAL	PORTAL	CDB93849.1	phage portal protein SPP1	Firmicutes bacterium CAG:41
155	FECAL-ORAL	PORTAL	CUO85137.1	phage portal protein SPP1	Hungatella hathewayi	Chicken
156	FECAL-ORAL	PORTAL	CUM85979.1	phage portal protein SPP1	Roseburia faecis
157	FECAL-ORAL	PORTAL	AIU03086.1	phage portal protein SPP1	Clostridium beijerinckii ATCC 35702
158	FECAL-ORAL	PORTAL	ERI90985.1	phage portal protein SPP1	Clostridiales bacterium oral taxon 876 str. F0540
159	FECAL-ORAL	PORTAL	EQK10384.1	phage portal protein, SPP1 Gp6	Clostridium difficile P59
160	FECAL-ORAL	PORTAL	WP_026887712.1	portal protein	Clostridium beijerinckii
161	FECAL-ORAL	PORTAL	WP_024726135.1	portal protein	Clostridium bolteae
162	FECAL-ORAL	PORTAL	WP_044917299.1	portal protein	Clostridium clostridioforme
163	FECAL-ORAL	PORTAL	WP_050608448.1	portal protein	Clostridium sp. mt5
164	FECAL-ORAL	PORTAL	WP_032883762.1	portal protein	Clostridium sporogenes
165	FECAL-ORAL	PORTAL	WP_046870359.1	portal protein	Clostridium sporogenes
166	FECAL-ORAL	PORTAL	WP_037355799.1	portal protein	Selenomonas sp. FC4001	Bovine
167	FECAL-ORAL	PORTAL	ENZ12750.1	SPP1 family phage portal protein	Clostridium clostridioforme 90A7
168	FECAL-ORAL	PORTAL	EHN15491.1	SPP1 family phage portal protein	Clostridium sporogenes PA 3679
169	FECAL-ORAL	PORTAL	ADK16185.1	portal protein	Clostridium ljungdahlii DSM 13528
170	FECAL-ORAL	RECOMBINASE	WP_042678485.1	hypothetical protein	Anaerosalibacter sp. ND1
171	FECAL-ORAL	RECOMBINASE	EMU52826.1	hypothetical protein	Clostridium butyricum DKU-01
172	FECAL-ORAL	RECOMBINASE	ENZ01645.1	hypothetical protein	Clostridium colicanis 209318
173	FECAL-ORAL	RECOMBINASE	EOR20561.1	putative resolvase	Clostridium sartagoforme AAU1
174	FECAL-ORAL	RECOMBINASE	CUQ47351.1	Putative transposon Tn552 DNA-invertase bin3	Ruminococcus torques
175	FECAL-ORAL	RECOMBINASE	ACK87416.1	Recombinase	Bacillus cereus AH820
176	FECAL-ORAL	RECOMBINASE	WP_035416321.1	Recombinase	Bacillus sp. MB2021
177	FECAL-ORAL	RECOMBINASE	WP_051640942.1	Recombinase	Bacillus sp. MB2021
178	FECAL-ORAL	RECOMBINASE	WP_034438863.1	Recombinase	Candidatus Clostridium anorexicamassiliense
179	FECAL-ORAL	RECOMBINASE	WP_034438038.1	Recombinase	Candidatus Clostridium anorexicamassiliense
180	FECAL-ORAL	RECOMBINASE	WP_027639541.1	Recombinase	Clostridium cadaveris
181	FECAL-ORAL	RECOMBINASE	EHN13453.1	Recombinase	Clostridium sporogenes PA 3679
182	FECAL-ORAL	RECOMBINASE	EQF22319.1	Recombinase	Peptoclostridium difficile CD160
183	FECAL-ORAL	RECOMBINASE	WP_018595753.1	resolvase	Blautia producta
184	FECAL-ORAL	RECOMBINASE	WP_040329816.1	resolvase	Candidatus Clostridium anorexicamassiliense
185	FECAL-ORAL	RECOMBINASE	KHD14375.1	resolvase	Clostridium butyricum NOR 33234
186	FECAL-ORAL	RECOMBINASE	WP_022787936.1	resolvase	Clostridium cadaveris
187	FECAL-ORAL	RECOMBINASE	WP_046870349.1	resolvase	Clostridium sporogenes
188	FECAL-ORAL	RECOMBINASE	WP_035416322.1	serine recombinase	Bacillus sp. MB2021
189	FECAL-ORAL	RECOMBINASE	WP_051640943.1	serine recombinase	Bacillus sp. MB2021
190	FECAL-ORAL	RECOMBINASE	WP_034438861.1	serine recombinase	Candidatus Clostridium anorexicamassiliense
191	FECAL-ORAL	RECOMBINASE	WP_053964322.1	serine recombinase	Clostridiales bacterium mt11
192	FECAL-ORAL	RECOMBINASE	ERI90323.1	Recombinase	Clostridiales bacterium oral taxon 876 str. F0540
193	FECAL-ORAL	RECOMBINASE	EQE83487.1	resolvase, N terminal domain protein	Peptoclostridium difficile CD69
194	FECAL-ORAL	RECOMBINASE	EEA85993.1	resolvase, N terminal domain protein	Clostridium hiranonis DSM 13275
195	FECAL-ORAL	TerL	BAH07950.1	hypothetical protein	Clostridium kluyveri NBRC 12016	Insect gut
196	FECAL-ORAL	TerL	BAH05474.1	hypothetical protein	Clostridium kluyveri NBRC 12016
197	FECAL-ORAL	TerL	EHN15492.1	hypothetical protein	Clostridium sporogenes PA 3679
198	FECAL-ORAL	TerL	CDB16173.1	phage terminase	Clostridium sp. CAG:221
199	FECAL-ORAL	TerL	CUQ86016.1	phage terminase-like protein, large subunit	Eubacterium eligens
200	FECAL-ORAL	TerL	CUP32746.1	phage terminase-like protein, large subunit	Fusicatenibacter saccharivorans
201	FECAL-ORAL	TerL	BAL19577.1	phage terminase large subunit	Bacillus cereus NC7401
202	FECAL-ORAL	TerL	ADK14747.1	putative bacteriophage terminase	Clostridium ljungdahlii DSM 13528
203	FECAL-ORAL	TerL	EDM87556.1	putative phage terminase, large subunit	Blautia obeum ATCC 29174
204	FECAL-ORAL	TerL	EKY28085.1	putative phage terminase, large subunit	Clostridium celatum DSM 1785
205	FECAL-ORAL	TerL	ADK16186.1	putative phage terminase, large subunit	Clostridium ljungdahlii DSM 13528
206	FECAL-ORAL	TerL	EDS07389.1	putative phage terminase, large subunit	Clostridium scindens ATCC 35704
207	FECAL-ORAL	TerL	EDU35736.1	putative phage terminase, large subunit	Clostridium sporogenes ATCC 15579
208	FECAL-ORAL	TerL	EGB20412.1	putative phage terminase, large subunit	Clostridium symbiosum WAL-14673
209	FECAL-ORAL	TerL	CDB14663.1	putative uncharacterized protein	Clostridium sp. CAG:221
210	FECAL-ORAL	TerL	KDN91223.1	terminase	Bacillus amyloliquefaciens B-1895
211	FECAL-ORAL	TerL	WP_029441603.1	terminase	Bacillus thuringiensis	Insect gut
212	FECAL-ORAL	TerL	WP_040328430.1	terminase	Candidatus Clostridium anorexicamassiliense
213	FECAL-ORAL	TerL	WP_053957158.1	terminase	Clostridiaceae bacterium mt12
214	FECAL-ORAL	TerL	WP_044910793.1	terminase	Clostridium symbiosum
215	FECAL-ORAL	TerL	AGY77979.1	terminase	Clostridium autoethanogenum DSM 10061
216	FECAL-ORAL	TerL	WP_026887711.1	terminase	Clostridium beijerinckii
217	FECAL-ORAL	TerL	WP_027639404.1	terminase	Clostridium cadaveris
218	FECAL-ORAL	TerL	WP_055291373.1	terminase	Clostridium disporicum
219	FECAL-ORAL	TerL	WP_016208526.1	terminase	Clostridium sartagoforme AAU1
220	FECAL-ORAL	TerL	WP_040192397.1	terminase	Clostridium sp. CL-6
221	FECAL-ORAL	TerL	WP_054677186.1	terminase	Clostridium sp. Hs50
222	FECAL-ORAL	TerL	WP_042395800.1	terminase	Clostridium sp. JCC; Clostridium saudimassiliensis
223	FECAL-ORAL	TerL	EHN13429.1	terminase	Clostridium sporogenes PA 3679
224	FECAL-ORAL	TerL	WP_045520293.1	terminase	Clostridium sporogenes
225	FECAL-ORAL	TerL	WP_045516322.1	terminase	Clostridium sporogenes
226	FECAL-ORAL	TerL	WP_055062306.1	terminase	Eubacterium rectale
227	FECAL-ORAL	TerL	CUN95285.1	hypothetical protein	Clostridium disporicum
228	FECAL-ORAL	TTMP	WP_009766117.1	exopolyphosphatase	Sporosarcina newyorkensis
229	FECAL-ORAL	TTMP	WP_018659231.1	hypothetical protein	Allofustis seminis DSM 15817	pig semen
230	FECAL-ORAL	TTMP	WP_018594132.1	hypothetical protein	Blautia producta
231	FECAL-ORAL	TTMP	WP_018597246.1	hypothetical protein	Blautia producta
232	FECAL-ORAL	TTMP	WP_051539880.1	hypothetical protein	Candidatus Clostridium anorexicamassiliense
233	FECAL-ORAL	TTMP	WP_053069612.1	hypothetical protein	Clostridium novyi
234	FECAL-ORAL	TTMP	WP_004605834.1	hypothetical protein	Clostridium scindens
235	FECAL-ORAL	TTMP	WP_050608227.1	hypothetical protein	Clostridium sp. mt5
236	FECAL-ORAL	TTMP	WP_052691338.1	hypothetical protein	Clostridium sporogenes strain 88-0163
237	FECAL-ORAL	TTMP	WP_003499437.1	hypothetical protein	Clostridium symbiosum WAL-14163
238	FECAL-ORAL	TTMP	YP_003781272.1	phage protein	Clostridium ljungdahlii DSM 13528
239	FECAL-ORAL	TTMP	EHN16104.1	phage protein	Clostridium sporogenes PA 3679
240	FECAL-ORAL	TTMP	WP_019117840.1	phage tail tape measure protein	Anaerococcus obesiensis
241	FECAL-ORAL	TTMP	WP_035771333.1	phage tail tape measure protein	Clostridium cadaveris
242	FECAL-ORAL	TTMP	WP_009587715.1	phage tail tape measure protein	Clostridium sp. HGF2
243	FECAL-ORAL	TTMP	WP_008817785.1	phage tail tape measure protein	Erysipelotrichaceae bacterium 6_1_45
244	FECAL-ORAL	TTMP	WP_047774987.1	phage tail tape measure protein	Eubacterium fissicatena	Goat
245	FECAL-ORAL	TTMP	WP_002834866.1	phage tail tape measure protein	Finegoldia magna ATCC 53516	Vaginal discharge
246	FECAL-ORAL	TTMP	WP_027107145.1	phage tail tape measure protein	Lactobacillus ceti
247	FECAL-ORAL	TTMP	WP_044294483.1	phage tail tape measure protein	Robinsoniella peoriensis
248	FECAL-ORAL	TTMP	WP_003483744.1	tail tape measure protein	Clostridium sporogenes ATCC 15579
249	FECAL-ORAL	TTMP	WP_003495965.1	TP901 family phage tail tape measure protein	Clostridium sporogenes PA 3679
250	FECAL-ORAL	TTMP	WP_006598681.1	TP901 family phage tail tape measure protein	Pseudoramibacter alactolyticus ATCC 23263
251	FECAL-ORAL	TTMP	WP_009270715.1	tail tape measure protein	Erysipelotrichaceae bacterium 21_3
252	FECAL-ORAL	TTMP	KAJ49101.1	phage protein	Clostridium tetanomorphum DSM 665
253	FECAL-ORAL	TTMP	WP_010293530.1	phage tail tape measure protein, TP901 family	Clostridium senegalense
254	FECAL-ORAL	TTMP	YP_007790458.1	phage tail tape measure protein, TP901 family	Anaerostipes hadrus DSM 3319
255	FECAL-ORAL	TTMP	WP_021420002.1	phage tail tape measure protein, TP901 family	Clostridium difficile
256	FECAL-ORAL	TTMP	WP_010826991.1	phage tail tape measure protein, TP901 family	Enterococcus faecalis
257	FECAL-ORAL	TTMP	WP_004055149.1	phage tail tape measure protein, TP901 family	Eubacterium plexicaudatum
258	FECAL-ORAL	TTMP	WP_016223472.1	phage tail tape measure protein, TP901 family	Lachnospiraceae bacterium 3-2
259	FECAL-ORAL	TTMP	WP_009530963.1	tail tape measure protein	Peptostreptococcaceae bacterium OBRC8
260	Halophile/Thermophile/Fermentor	Csm3	ACK41898.1	CRISPR-associated RAMP protein, Csm3 family	Dictyoglomus turgidum DSM 6724 from hot spring, Uzon volcano caldera
261	Halophile/Thermophile/Fermentor	PORTAL	WP_052263144.1	hypothetical protein	Clostridium tyrobutyricum
262	Halophile/Thermophile/Fermentor	PORTAL	ALB46226.1	hypothetical protein	Clostridium pasteurianum NRRL B-598
263	Halophile/Thermophile/Fermentor	PORTAL	EET84787.1	phage portal protein SPP1	Clostridium carboxidivorans P7
264	Halophile/Thermophile/Fermentor	PORTAL	AEY67837.1	phage portal protein, SPP1 Gp6	Clostridium sp. BNL1100
265	Halophile/Thermophile/Fermentor	PORTAL	WP_035294620.1	portal protein	Clostridium sp. KNHs214
266	Halophile/Thermophile/Fermentor	RECOMBINASE	WP_026673606.1	hypothetical protein	Bacillus bogoriensis
267	Halophile/Thermophile/Fermentor	RECOMBINASE	AGX43966.1	Putative transposon Tn552 DNA-invertase bin3	Clostridium saccharobutylicum DSM 13864
268	Halophile/Thermophile/Fermentor	RECOMBINASE	WP_035287954.1	Recombinase	Clostridium sp. KNHs214
269	Halophile/Thermophile/Fermentor	RECOMBINASE	WP_017894921.1	Recombinase	Clostridium tyrobutyricum
270	Halophile/Thermophile/Fermentor	RECOMBINASE	WP_041734288.1	Recombinase	Ruminiclostridium thermocellum
271	Halophile/Thermophile/Fermentor	RECOMBINASE	EGD51577.1	Recombinase	Thermoanaerobacter ethanolicus JW 200
272	Halophile/Thermophile/Fermentor	RECOMBINASE	ADN55781.1	Recombinase	Thermoanaerobacter sp. X513
273	Halophile/Thermophile/Fermentor	RECOMBINASE	AFK87738.1	Recombinase	Thermoanaerobacterium phage THSA-485A
274	Halophile/Thermophile/Fermentor	RECOMBINASE	WP_018142382.1	resolvase	Alloscardovia criceti
275	Halophile/Thermophile/Fermentor	RECOMBINASE	WP_027398382.1	resolvase	Anaerovorax odorimutans
276	Halophile/Thermophile/Fermentor	RECOMBINASE	ALB46247.1	resolvase	Clostridium pasteurianum NRRL B-598
277	Halophile/Thermophile/Fermentor	RECOMBINASE	EFB37333.1	resolvase	Ruminiclostridium thermocellum JW20
278	Halophile/Thermophile/Fermentor	RECOMBINASE	ABN52922.1	resolvase	Ruminiclostridium thermocellum ATCC 27405
279	Halophile/Thermophile/Fermentor	RECOMBINASE	WP_026673607.1	serine recombinase	Bacillus bogoriensis
280	Halophile/Thermophile/Fermentor	RECOMBINASE	KHF41433.1	serine recombinase	Bacillus okhensis
281	Halophile/Thermophile/Fermentor	RECOMBINASE	WP_035287956.1	serine recombinase	Clostridium sp. KNHs214
282	Halophile/Thermophile/Fermentor	RECOMBINASE	WP_039652135.1	serine recombinase	Clostridium tyrobutyricum
283	Halophile/Thermophile/Fermentor	RECOMBINASE	EYE87486.1	serine recombinase	Fervidicella metallireducens AeB
284	Halophile/Thermophile/Fermentor	RECOMBINASE	WP_033102430.1	serine recombinase	Thermoactinomyces daqus
285	Halophile/Thermophile/Fermentor	RECOMBINASE	CDL91091.1	Transposon Tn917 resolvase	Clostridium tyrobutyricum DIVETGP
286	Halophile/Thermophile/Fermentor	RECOMBINASE	AGK96791.1	site-specific recombinase, DNA invertase Pin	Clostridium pasteurianum BC1
287	Halophile/Thermophile/Fermentor	RECOMBINASE	AEY65437.1	site-specific recombinase, DNA invertase Pin	Clostridium sp. BNL1100
288	Halophile/Thermophile/Fermentor	RECOMBINASE	EIV99966.1	site-specific recombinase, DNA invertase Pin	Thermoanaerobacter siderophilus SR4
289	Halophile/Thermophile/Fermentor	TerL	WP_051491463.1	hypothetical protein	Paenibacillus sp. FSL H8-237
290	Halophile/Thermophile/Fermentor	TerL	ADE87488.1	large subunit terminase	Deep-sea thermophilic phage D6E
291	Halophile/Thermophile/Fermentor	TerL	CDL91491.1	phage terminase large subunit	Clostridium tyrobutyricum DIVETGP
292	Halophile/Thermophile/Fermentor	TerL	AJA53526.1	putative terminase large subunit	Clostridium pasteurianum DSM 525 = ATCC 6013
293	Halophile/Thermophile/Fermentor	TerL	WP_018704810.1	terminase	Anaeromusa acidaminophila
294	Halophile/Thermophile/Fermentor	TerL	WP_018702351.1	terminase	Anaeromusa acidaminophila
295	Halophile/Thermophile/Fermentor	TerL	KMP65246.1	terminase	Bacillus cereus
296	Halophile/Thermophile/Fermentor	TerL	WP_035333902.1	terminase	Bacillus licheniformis 3F-3
297	Halophile/Thermophile/Fermentor	TerL	WP_052045132.1	terminase	Caloranaerobacter azorensis
298	Halophile/Thermophile/Fermentor	TerL	WP_029453165.1	terminase	Clostridium algidicarnis
299	Halophile/Thermophile/Fermentor	TerL	AKN32313.1	terminase	Clostridium carboxidivorans P7
300	Halophile/Thermophile/Fermentor	TerL	ALB46227.1	terminase	Clostridium pasteurianum NRRL B-598
301	Halophile/Thermophile/Fermentor	TerL	WP_035293798.1	terminase	Clostridium sp. KNHs214
302	Halophile/Thermophile/Fermentor	TerL	WP_035287998.1	terminase	Clostridium sp. KNHs214
303	Halophile/Thermophile/Fermentor	TerL	WP_039652113.1	terminase	Clostridium tyrobutyricum
304	Halophile/Thermophile/Fermentor	TerL	WP_044290374.1	terminase	Robinsoniella sp. KNHs210
305	Halophile/Thermophile/Fermentor	TTMP	WP_017895699.1	hypothetical protein	Clostridium tyrobutyricum
306	Soil and sediment	Cas2	WP_018590794.1	CRISPR-associated protein Cas2	Clostridium glycolicum ATCC 14880 = DSM 1288
307	Soil and sediment	Cas2	AGI39646.1	CRISPR-associated protein Cas2	Clostridium stercorarium subsp. stercorarium DSM 8532
308	Soil and sediment	PORTAL	ALA48014.1	putative portal protein	Brevibacillus phage Powder
309	Soil and sediment	PORTAL	WP_051238858.1	hypothetical protein	Clostridium butyricum
310	Soil and sediment	PORTAL	KMT21512.1	phage portal protein SPP1	Clostridium cylindrosporum DSM 605
311	Soil and sediment	PORTAL	ABR48986.1	phage portal protein SPP1	Alkaliphilus metalliredigens QYMF
312	Soil and sediment	PORTAL	ABX43327.1	phage portal protein SPP1	Lachnoclostridium phytofermentans ISDg
313	Soil and sediment	PORTAL	AGF56452.1	phage portal protein, SPP1 Gp6	Clostridium saccharoperbutylacetonicum N1-4(HMT)
314	Soil and sediment	PORTAL	WP_051238902.1	portal protein	Clostridium butyricum
315	Soil and sediment	PORTAL	KGE20616.1	portal protein	Paenibacillus wynnii R-16776
316	Soil and sediment	PORTAL	WP_052330053.1	portal protein	Thermicanus aegyptius
317	Soil and sediment	PORTAL	AGR47541.1	portal protein	Brevibacillus phage Davies; Paenibacillus larvae bacteriophages
318	Soil and sediment	RECOMBINASE	BAQ11491.1	cassette chromosome recombinase b	Bacillus sp. OxB-1
319	Soil and sediment	RECOMBINASE	KMT22968.1	putative DNA recombinase CisA	Clostridium cylindrosporum DSM 605
320	Soil and sediment	RECOMBINASE	ABW19192.1	Recombinase	Alkaliphilus oremlandii OhILAs
321	Soil and sediment	RECOMBINASE	EYE87485.1	Recombinase	Fervidicella metallireducens AeB
322	Soil and sediment	RECOMBINASE	WP_026884307.1	serine recombinase	Clostridium akagii
323	Soil and sediment	RECOMBINASE	CEP85327.1	site-specific recombinase	Clostridium sordellii
324	Soil and sediment	RECOMBINASE	ABR48768.1	resolvase, N terminal domain protein	Alkaliphilus metalliredigens QYMF
325	Soil and sediment	TerL	ENZ30119.1	hypothetical protein	Clostridium butyricum 60E.3
326	Soil and sediment	TerL	EOO44105.1	hypothetical protein	Bacillus cereus BAG1X2-2
327	Soil and sediment	TerL	EOP00311.1	hypothetical protein	Bacillus cereus BAG2O-1
328	Soil and sediment	TerL	ENZ31779.1	large subunit terminase	Clostridium butyricum 60E.3
329	Soil and sediment	TerL	CUB58741.1	phage terminase	Bacillus subtilis
330	Soil and sediment	TerL	CCW08638.1	phage terminase large subunit	Bacillus sp. GeD10
331	Soil and sediment	TerL	WP_006927807.1	phage terminase large subunit	Bacillus sp. GeD10
332	Soil and sediment	TerL	AEY65412.1	phage terminase-like protein, large subunit	Clostridium sp. BNL1100; corn stover
333	Soil and sediment	TerL	CEQ30238.1	putative phage terminase	Clostridium sordellii
334	Soil and sediment	TerL	CEN77440.1	putative phage terminase	Clostridium sordellii
335	Soil and sediment	TerL	WP_025910680.1	terminase	Bacillus flexus
336	Soil and sediment	TerL	WP_053358727.1	terminase	Bacillus sp. FJAT-26652
337	Soil and sediment	TerL	WP_024833823.1	terminase	Clostridium josui
338	Soil and sediment	TerL	EPR12321.1	terminase	Clostridium papyrosolvens C7
339	Soil and sediment	TerL	WP_045144359.1	terminase	Clostridium butyricum
340	Soil and sediment	TerL	EPR07987.1	terminase	Clostridium papyrosolvens C7
341	Soil and sediment	TerL	WP_041704576.1	terminase	Lachnoclostridium phytofermentans
342	Soil and sediment	TerL	WP_036120800.1	terminase	Lysinibacillus sphaericus
343	Soil and sediment	TerL	KMT21509.1	terminase-like family	Clostridium cylindrosporum DSM 605
344	Soil and sediment	TerL	AEY67838.1	terminase-like family	Clostridium sp. BNL1100
345	Soil and sediment	TTMP	WP_003409101.1	phage tail tape measure protein	Clostridium butyricum E4 str. BoNT E BL5262
346	Soil and sediment	TTMP	CEN86372.1	phage tail tape measure protein	Clostridium sordellii
347	Soil and sediment	TTMP	KEH88609.1	TP901 family phage tail tape measure protein	Clostridium novyi A str. NCTC 538
348	Wastewater and runoff	Cas1	KOA19138.1	CRISPR-associated endonuclease Cas1	Clostridium homopropionicum DSM 5847 isolated from sludge
349	Wastewater and runoff	Cas2	KLE16532.1	CRISPR-associated protein Cas2	Clostridium sp. C8, sediment sludge Viet Nam Ho Chi Minh City, 2014
350	Wastewater and runoff	Cas2	AFA49662.1	CRISPR-associated protein Cas2	Acetobacterium woodii DSM 1030, USA Woods Hole, Oyster Pond Inlet, <- S. Schoberth <- W.E. Balch, WB1
351	Wastewater and runoff	Cas2	WP_026884226.1	CRISPR-associated protein Cas2	Clostridium akagii DSM 12554 ; <- C. Matthies <- C. H. Kuhner; CK-58. Beech litter; Germany, Fichtelgebirge (7695)
352	Wastewater and runoff	Csm3	KHD34259.1	hypothetical protein	Clostridium acetobutylicum, Strain GXAS18-1 Nanning City, China 2011
353	Wastewater and runoff	Csm3	WP_032077061.1	type III-A CRISPR-associated RAMP protein Csm3	Clostridium drakei strain SL1; coal mine pond sediment, 1997
354	Wastewater and runoff	PORTAL	WP_026893782.1	hypothetical protein	Clostridiisalibacter paucivorans e.g. 2213; olive mill wastewater
355	Wastewater and runoff	PORTAL	AKA70143.1	hypothetical protein	Clostridium scatologenes
356	Wastewater and runoff	PORTAL	AKA71213.1	phage portal protein SPP1	Clostridium scatologenes
357	Wastewater and runoff	PORTAL	EHQ92155.1	phage portal protein SPP1	Desulfosporosinus youngiae DSM 17734
358	Wastewater and runoff	PORTAL	ADL08039.1	phage portal protein SPP1	Thermosediminibacter oceani DSM 16646; peru deep sea sediment
359	Wastewater and runoff	PORTAL	KKX99840.1	portal protein	Clostridium sp. JC272
360	Wastewater and runoff	PORTAL	WP_042340122.1	portal protein	Desulfosporosinus youngiae 17734
361	Wastewater and runoff	PORTAL	WP_019555213.1	portal protein	Propionispira raffinosivorans
362	Wastewater and runoff	RECOMBINASE	AKA71961.1	hypothetical protein	Clostridium scatologenes
363	Wastewater and runoff	RECOMBINASE	AKA68493.1	putative resolvase	Clostridium scatologenes
364	Wastewater and runoff	RECOMBINASE	EIW32658.1	resolvase	Pelosinus fermentans DSM 17108
365	Wastewater and runoff	RECOMBINASE	EHI98002.1	Resolvase domain containing protein	Clostridium sp. DL-VIII
366	Wastewater and runoff	RECOMBINASE	EHI98709.1	Resolvase domain containing protein	Clostridium sp. DL-VIII
367	Wastewater and runoff	TerL	WP_024428201.1	hypothetical protein	Bacillus pumilus CCMA-560
368	Wastewater and runoff	TerL	WP_019850636.1	hypothetical protein	Desulfitobacterium sp. PCE1
369	Wastewater and runoff	TerL	AKA71216.1	hypothetical protein	Clostridium scatologenes
370	Wastewater and runoff	TerL	EQK42919.1	phage terminase	Clostridium bifermentans ATCC 638
371	Wastewater and runoff	TerL	EKQ52763.1	phage terminase, large subunit, pbsx family	Clostridium sp. Maddingley MBC34-26
372	Wastewater and runoff	TerL	AHM57674.1	putative terminase large subunit	Eubacterium acidaminophilum DSM 3953
373	Wastewater and runoff	TerL	KEK23955.1	terminase	Bacillus gaemokensis
374	Wastewater and runoff	TerL	WP_027633070.1	terminase	Clostridium hydrogeniformans
375	Wastewater and runoff	TerL	KOF57462.1	terminase	Clostridium sp. DMHC 10
376	Wastewater and runoff	TerL	KKX99839.1	terminase	Clostridium sp. JC272
377	Wastewater and runoff	TerL	WP_018306325.1	terminase	Desulfitobacterium hafniense
378	Wastewater and runoff	TTMP	WP_017416764.1	hypothetical protein	Clostridium tunisiense
379	Wastewater and runoff	TTMP	YP_006623026.1	hypothetical protein	Desulfosporosinus meridiei DSM 13257
380	Wastewater and runoff	TTMP	YP_002457955.1	phage tail tape measure protein, TP901 family	Desulfitobacterium hafniense DCB-2
381	C. tetani	PORTAL	CDI49166.1	phage portal protein, SPP1 Gp6	Clostridium tetani 12124569	A
382	C. tetani	PORTAL	CDI50385.1	phage portal protein, SPP1 Gp6	Clostridium tetani 12124569	E
383	C. tetani	PORTAL	KHO38930.1	portal protein	Clostridium tetani 184.08	E
384	C. tetani	PORTAL	KHO39508.1	hypothetical protein	Clostridium tetani 184.08	A
385	C. tetani	PORTAL	KHO39107.1	portal protein	Clostridium tetani 184.08	D
386	C. tetani	PORTAL	WP_035127748.1	nucleoid-structuring protein H-NS	Clostridium tetani ATCC 19406	C
387	C. tetani	PORTAL	WP_046655545.1	portal protein	Clostridium tetani ATCC 453	A
388	C. tetani	PORTAL	KGI44829.1	portal protein	Clostridium tetani ATCC 453	E
389	C. tetani	PORTAL	KGI40316.1	portal protein	Clostridium tetani ATCC 9441	A
390	C. tetani	PORTAL	AAO35669.1	hypothetical protein	Clostridium tetani E88/C2/A	A
391	C. tetani	PORTAL	KGI37943.1	portal protein	Clostridium tetani E88/C2/A	D
392	C. tetani	PORTAL	GTC-14772A_PRL	portal protein	Clostridium tetani GTC-14772	A	MNIKKTLLNLNEREKKERKKALKDFIFYLGECENIDAAKLNQDLLGQNWITLDDLDYIPSQVIDNKIKPLINKQARFMFGKEPDILLKPLDKQNKETCEKLRQYIDAILNASKFWSNTMKAFRLATVTKRVMLRLEANPGQPIRLYYHDINDFSYEVDPNDITKLNKVILVRQDTKTAYKEEKDQIWYRYTYYINKIEGKEHSCYLRIEKFKGDNLQTPIEIKEQDTELSKIPCWVICNEQSIINPYGQSDIKDLKPLQDSYNRRLSDFNDSLRFLMFGQTAVIDATEDTVNACNIAPNSLMALKSIDDTEGNKQAKVQRVESNFTNADPVLKYLKTLEDSMYEKLGIPKPESLQQVPSAKSIKYMYTELVARCEEKWHDWEPIIRQMIRLIVEACGKF…
393	C. tetani	RECOMBINASE	AJA42553.1	serine recombinase	Clostridium tetani ATCC 453	B
394	C. tetani	RECOMBINASE	CDI49138.1	DNA integration/recombination protein	Clostridium tetani 12124569	A
395	C. tetani	RECOMBINASE	KHO39186.1	DNA integration/recombination protein	Clostridium tetani 184.08	C
396	C. tetani	RECOMBINASE	KHO39681.1	DNA integration/recombination protein	Clostridium tetani 184.08	A
397	C. tetani	RECOMBINASE	KHO32087.1	DNA integration/recombination protein	Clostridium tetani 184.08	D
398	C. tetani	RECOMBINASE	KGI44968.1	DNA integration/recombination protein	Clostridium tetani ATCC 19406	C
399	C. tetani	RECOMBINASE	KGI44844.1	DNA integration/recombination protein	Clostridium tetani ATCC 453	E1
400	C. tetani	RECOMBINASE	KGI44843.1	DNA integration/recombination protein	Clostridium tetani ATCC 453	E2
401	C. tetani	RECOMBINASE	KGI42477.1	DNA integration/recombination protein	Clostridium tetani ATCC 453	A
402	C. tetani	RECOMBINASE	KGI40341.1	DNA integration/recombination protein	Clostridium tetani ATCC 9441	A
403	C. tetani	RECOMBINASE	AAO35650.1	DNA integration/recombination protein	Clostridium tetani E88/C2/A	A
404	C. tetani	RECOMBINASE	AAO36645.1	DNA integration/recombination protein	Clostridium tetani E88/C2/A	B
405	C. tetani	RECOMBINASE	AAO36106.1	DNA integration/recombination protein	Clostridium tetani E88/C2/A	D3
406	C. tetani	RECOMBINASE	GTC-14772-SER-A	DNA integration/recombination protein	Clostridium tetani GTC-14772	A	MNKICIYLRKSRADEELEKTLGEGETLSKHRKALLKFAKEKKLNIVEIKEEIVSGESLFFRPKMLELLKEVENKQYTGVLVMDMQRLGRGNMQDQGIILETFKKSNTKIITPMKTYDLSNDFDEEYTEFEAFMSRKELKMINRRMQGGRVRSVEDGNYIATNPPLGYDIHWIKKSRTLKINAHECEIIKLIFKLYTEGNGAGSIAEHLNNLGYKTKFNNNFSRSSVLFILKNPIYIGKVTWKKKEIKKSKNPNKTKDTRTRDKSEWIVVDGKHEPIISMKMWNKAQEILNNKYHIPYQLVNGPANPLAGVVICSKCKFKMVMRKLKGIDRLLCRNNKCDNISNRYDSTEKAIVQALERYLNEYRINISNKNKTSNIKPYERQVNILEKELAALNEQKLK…
407	C. tetani	RECOMBINASE	KHO32406.1	DNA integration/recombination protein	Clostridium tetani CN655	C
408	C. tetani	TerL	CDI50386	phage terminase large subunit	Clostridium tetani 12124569	B
409	C. tetani	TerL	KHO39507.1	phage terminase large subunit	Clostridium tetani 184.08	A
410	C. tetani	TerL	KHO38931.1	phage terminase large subunit	Clostridium tetani 184.08	B
411	C. tetani	TerL	WP_035127742.1	phage terminase large subunit	Clostridium tetani ATCC 19406	C
412	C. tetani	TerL	ATCC453-TerL-E	phage terminase large subunit	Clostridium tetani ATCC 453	E	MDKWDECDFNIDIDSLKGRECYGGLDLSSTTDITTFVLVFPPRNDTEKYIVLPFFWIPEDNLKLRVRRDHIPYDVWEKQGFIKTTEGNVVHYGFIETFIEELGTKYNIKEIAFDRWGAIQMVQNLDGIGFTVVPFGQGYKDMSPPSKELMKLTLEERIAHGGNPVLRWMMDNIFIKQDPAGNIKPDKEKSTEKIDGVVALIMALDRSIRNGGGSGSVYDERGILVL
413	C. tetani	TerL	WP_035141747.1	phage terminase large subunit	Clostridium tetani ATCC 453	A
414	C. tetani	TerL	WP_035140448.1	phage terminase large subunit	Clostridium tetani ATCC 453	B
415	C. tetani	TerL	WP_035141056.1	phage terminase large subunit	Clostridium tetani ATCC 453	D
416	C. tetani	TerL	WP_052040367.1	phage terminase large subunit	Clostridium tetani ATCC 9441	A
417	C. tetani	TerL	AAO35668.1	phage terminase large subunit	Clostridium tetani E88/C2/A	A
418	C. tetani	TerL	AAO36628.1	phage terminase large subunit	Clostridium tetani E88/C2/A	B
419	C. tetani	TerL	AAO36105.1	phage terminase large subunit	Clostridium tetani E88/C2/A	D
420	C. tetani	TerL	GTC-14772-TerL-A	phage terminase large subunit	Clostridium tetani GTC-14772	A	MVIEKEVNPHFEDFLFDWDYKFYFLVGGYGSSKSYHIALKLILKLLEEKRTALVVREVYDTIRDSCYSLLEEIITEMGLDDKIKCVTSPMQIRFPNGSKIIFKGMDKPAKLKSINNVSIVWVEECSEVKYAGFKELLGRLRHPTLKLYMILSTNPVSKNNWCYKHFFMDTKKKIFVLDDKELYKNRIIIKNNTYYHHSLADDNLFLPKTYIEQLDELKTYDIDLYRIARRGRFGVNGRKVLPQFEKKPHYEVLQSIQGIKNPIYRVGMDFGFEDSYNAIVRLAIDDDNKILYIYWQYYKNQMTDDRTAIEIAEFKKTQELIRADSAEPKTIKYYKQEGFNMKGAKKFPGSRFQNTKKVKRFKKIICSEDCPDVIDELEDLTYALDKNGEIIEDEFNIDP…
421	C. tetani	TerL	GTC-14772-TerL-X	phage terminase large subunit	Clostridium tetani GTC-14772	X	MAGYSNFQGDDRKYTTGRYDEEKIPVNYDKTVDNLRKDKKFREQIKKWTSFFRANPHRLVEHWGINLNTGQKILLYMCFHVDFLLFVASRGLGKSWLVGLICCVYCVLYPGTGICLASGSKGQAKLIISEKIQKFYDQYPILRKEIKDIKTSNNDVRVTFRNGSSIVAVVSGDGARGHRCNILVIDESRLVKKEILDTILKPFLNVNRQPPYLRNPKYKHLQEENKEIYITSAYYKNSELYQQFKSYTEQMVKGKDYFVCGLSYTYSMAHGLLSKKRVELMKTERDFDSVSFLMEYENLFYGQNSNAFFNLNDLQNARVLYKPFYLVDNLEYLSSKKIKKPLPKKPNEIRVIGVDVAMMGGKDNDNTIFACLRLLPNGDIFEKQLVYIGCMNGEHSEIQ…
422	C. tetani	TTMP	CDI49183.1	tail tape measure protein	Clostridium tetani 12124569	A
423	C. tetani	TTMP	CDI50091.1	phage-like protein	Clostridium tetani 12124569	X
424	C. tetani	TTMP	KHO39521.1	hypothetical protein	Clostridium tetani 184.08	A
425	C. tetani	TTMP	WP_052219551	hypothetical protein	Clostridium tetani 184.08	B
426	C. tetani	TTMP	WP_052219521.1	hypothetical protein	Clostridium tetani 184.08	D
427	C. tetani	TTMP	KGI44669.1	tail tape measure protein	Clostridium tetani ATCC 19406	C
428	C. tetani	TTMP	KGI42515.1	tail tape measure protein	Clostridium tetani ATCC 453	A
429	C. tetani	TTMP	KGI45316.1	tail tape measure protein	Clostridium tetani ATCC 453	B
430	C. tetani	TTMP	KGI43904.1	tail tape measure protein	Clostridium tetani ATCC 453	D
431	C. tetani	TTMP	ATCC453-TTMP-E	tail tape measure protein	Clostridium tetani ATCC 453	E	MELQKQKVAALTKSYQESVEKKGADAKATENLKVRLNYATAEMNKLQRELNETNERIRVQESRWTKLGNKLNEAGSKMQTVGKKMQDVGKSLSTKATAPIVGVGTAAAKMSIDFQDSLAKVSTIVDATQLSMENVKKGVLNLSNETGEGVNDLNEALYQSISARVESGKSIEFLGSAVKLAKGGFTETSSSVDLLTTILNGYKLKAEETANVSDILINTQNLGKTSVNELSSSMGKVVPIASAANVNLKQLSSAYVLLTQKGIATAEAGTYTRSMLSELSKTGSTADKTLRQISGKSFSELMASGKSVGDVLNMLNEYANKNNLTLKDMFGSVEAGTASMILAGAGGQDFNKVLDTMSNVAGATDTAFNKVNETTGARLKKSFNSLKNAGIQLGDSLAP…
432	C. tetani	TTMP	KGI40303.1	tail tape measure protein	Clostridium tetani ATCC 9441	A
433	C. tetani	TTMP	KGI38430.1	tail tape measure protein	Clostridium tetani E88/C2/A	A
434	C. tetani	TTMP	KGI39104.1	tail tape measure protein	Clostridium tetani E88/C2/A	B
435	C. tetani	TTMP	AAO36094.1	tail tape measure protein	Clostridium tetani E88/C2/A	D
436	C. tetani	TTMP	GTC-14772-TTMP-A	tail tape measure protein	Clostridium tetani GTC-14772	A	MAINVGTAVAYLTLDKSGFKNGIKSVGRDLKNFATGTGGAEDRVKSLGSALTNTGKSLVKPSIAAGGFLGMATKTAMGFEEQMSKVQAISGANAKDMGKLTALSREWGAKSKFSAMESGQALEYMAMAGWKTQEMMDGLPGILNLAAASGEELGTTSDIVTDALTAFGLQAKDSAYFADLLASTSSNSNTNVSMLGESFKYVAPVAGALGISAKDTSFALGLMANAGIKGSSAGTSLRSSLTNLANPSKNMRKEMERLGISLTDSNGKVKSGKVLFDELRQKFSKLTDAQKAQSASIIFGKEAMSGMLAVINASDKDYNKLYGNLNKAEGSAKKMADTMQNNLKGQLTTLKSAFEELQISLAQAVVPILSKVVKLVTKLVNGFNGLPQPVKSAIGIIVG…
437	C. tetani	TTMP	GTC-14772-TTMP-B	tail tape measure protein	Clostridium tetani GTC-14772	B	MTDIYGIKLDVGFDWKSAEKNLNDLINKLQKTNKLDIVVDQKKFEQLTNEYNKLKNKIENKSINVNLDSNGIDKITGQIDKLTIKMKKVGDNFKPIKQTTQLSNELGKTIKLTENLDEKTGKVSSTYKEILNNAKQRRAEEEKLANLMGNKRESTNIKSKKEEIALEEKQAQAINKNLELEYKRQQAEQIRVQKLGQSKGKLDKQLFGDDEYIRKQIQNIYGAEASIVRYKRTLDQTGGSQVKMTVATQTSSNQIKEFGVIVDKNTQKIYQNSEAIKNNNSKMVGMFDRMGNVIKQMTAFSLSVGIIYKGLAKFHEGVEFVKGIDEEMVQVRMITKMTKEETDRLTSSYAKMSDNLATTLTDISKLSVELSRQGLAIDETNKRIEVFSKLNKVIGGDIQ…
