# Supplementary material for: Comparative pathogenomics of Clostridium tetani
Source: PLoS One. 2017 Aug 11;12(8):e0182909. doi: 10.1371/journal.pone.0182909 (PMC5553647; doi:10.1371/journal.pone.0182909)
Supplement: S2 Table — (XLSX) [file pone.0182909.s006.xlsx]

## Sheet: E88
Gene No.	+ or -	PHAST HIT	p-value	BLAST HIT	ACCESSION #	AA sequence	Gene ID	Ref Gene	Function		Category		# AA	MW	PI
1	+	PHAGE_Corona_SW1: ORF 10	9e-21	uridine kinase [Clostridium tetani E88]	NP_781710.1	MSKRPILIGITGGTGSGKSTVSKEICRRFDKELIVMIEQDSYYKDQSHLSIEERVKTNYDHPNAFDTELLVKHLKELSYWSKVEKPIYDFELHNRKNETEIVEPTEIIIVEGILVLEEKEIRDLLDIKIYVDTDADVRIIRRLVRDIKERGRSLDSVINQYLNVVRPMHMQFIEPSKRYADIIIPEGGHNKVAIDIIVGNIKQMVQKSE		CTC01064	UMPK; NK superfamily		genomic		209	24320	5.92
2	+	PHAGE_Choris_'L': unknown similar to AMEV156	5e-05			MFFIHKERCYIILLFFLISLGFLNLRLYNLQYKDRERYNVMANMQHSYVETTRDLNYKLLDCNGDNLLKYKEEYKAVIIPKVFIKQNEEENYKEYLKIIEELELYNEGYNNLDITSNAKHYFTIDLPTYEKIKDIKNIKGFYTFKNLKVDRSEAWSLENMITTTKNISSGKEKSLGSLEMTIRNKLKNNKNYTIEFEKDVDNNILNIEENIPKNNLNVKLTLDRNIQEDIKELLKSKYGDYEQIGVILMESNSGNIKAMVQKDDTLPNINIGAETLNGFFPGSIYKTLVMETILEKDNDNVNKSFSCKGLYEDNNKGINHGSLNINDAFVVSCNHIFSQLGIESGFQSMHSLSKSQGLLDKVLNLDREQSGKFEVEEPKMENGSLGLTAIGQNMRITPI…		CTC01065	Penncillin binding protein, transpeptidase		genomic		550	63131.8	5.78
3	+	PHAGE_Bacill_vB_BceM_Bc431v3: putative RNA polymerase sigma factor G	7e-11	RNA polymerase sigma factor [Clostridium tetani E88]	NP_781712.1	MYMFDSIINILGSNILLTAYVTGNNSFPKPLKAEEEKYYLKQLEKGDISAKGVLIERNLRLVAHIVKKYSFPGKDMDDLISIGTIGLIKAIDSFKIDRGTRLATYAAKCIENEILMLIRNNKKTKGEVYLQDPIGIDKEGNEIPWTSYQSRA		CTC01066	Sigma70_r2 superfamily; sporulation SigK factir RNA polymerase		N-term sigK		152	17177	8.85
4	+	attL	N/A	attL		ATAGAAAGAAATTTAAGACTTGTAG		-	Attachment site		Integration site
5	-	PHAGE_Bacill_SPBc2: site-specific recombinase	2e-49	site-specific recombinase [Clostridium tetani E88]	NP_781713.1	MNKICIYLRKSRADEELEKTLGEGETLSKHRKALLKFAKEKKLNIVEIKEEIVSGESLFFRPKMLELLKEVENKQYTGVLVMDMQRLGRGNMQDQGIILETFKKSNTKIITPMKTYDLSDDFDEEYTEFEAFMSRKELKMINRRMQGGRVRSVEDGNYIATNPPLGYDIHWIKKSRTLKINPHECEIIKLIFKLYTEGNGAGSIAEHLNNLGYKTKFNNNFSRSSVLFILKNPIYIGKVTWKKKEIKKSKNPNKVKDTRTRDKSEWIVVDGKHEPMISMKMWNKAQEILNNKYHIPYQLVNGPANPLAGIVICSKCKFKMVMRKLKGVDRLLCRNNKCDNISNRYDSTEKAIIQALERYLKEYRINISNQNKTSDIKPYERQVNILEKELAALNEQKLK…		CTC01067	Ser_recombinase; PinR		DNA replication and modification		502	58769.4	9.51
6	-	hypothetical protein Amet_0245 [Alkaliphilus metalliredigens QYMF] gi|150388088|ref|YP_001318137.1|	2e-18	hypothetical protein [Clostridium tyrobutyricum]	WP_017752473.1	MENEKIFELIEKMYIDLKGSQEKMYADLKEGQEKICTELKSEISEVKKTVIRIENDHGKKLEALFDGYKQNSEKLNRIEDEVAKHKEVIIKRIK			Hypothetical		Hypothetical		94	11127.9	6.17
7	-	hypothetical protein CTC01068 [Clostridium tetani E88] gi|28210770|ref|NP_781714.1|	2e-56	hypothetical protein CTC01068 [Clostridium tetani E88]	NP_781714.1	MENLLKEILSEIKGIKSTQEKMQSEITGIKDQVAGIKGEVSGIKETQEKMQSDIIEIKEKVNAVYNQTADLTEFRTESIENLNQIKDDVEYLTHKESQNEKVLFNLQRKVTTNR		CTC01068	Reo_sigma C capsid protein				114	13114.8	5.14
8	-	PHAGE_Clostr_phiCD27: hypothetical protein phiCD27_gp43	1e-35	gp23-like protein [Clostridium tetani E88]	NP_781715.1	MSYDTLLDEAFNNDIMVKEIDLKTKDGLCYGNRIAINKNLTTNREKRCILAEELGHFYTTVGDITDQSKIVNLKQEVRARRWSYEKLIGIIDLVNAYNNGARDKYTLADYLNVTEEFLEEAINYYKTKYGLYYEIDNYLIYFEPTLGVMKIF		CTC01069	DUF955 superfamily		Phage protein		152	17861.3	4.99
9	-	PHAGE_Clostr_phiCD27: putative phage repressor	2e-12	DNA-binding protein [Clostridium tetani E88]	NP_781716.1	MGLEIIEKLKKEKGFTSKQLSEKSGVPKGTLDKILNGTTKDPKLETLKSLSRVLGCTLDDFDDKTETEMENINFKKETTLLTNFNKLNDTGKSEAIKRVEELAQIDKYTHEEKDHLMPIAAHDKEGNFSKEDMEHDLNLMKDDELWK		CTC01070	HTH_XRE superfamily; HipB; transcriptional regulator		Lysogeny		147	16858.1	5.21
10	+	phage protein [Alkaliphilus metalliredigens QYMF] gi|150388674|ref|YP_001318723.1|	8e-07	hypothetical protein [[Clostridium] difficile]	WP_009894518.1	MYRELLGELVKKGLTKKDLAKKIGVSEKTIFNKLNGKSDFTLSEIKKIRDLVCPGASLEKLFEKSEMKKLN		-	DUF739 supefamily; putattive corepressor		Lysogeny		71	8072.65	9.68
11	+	PHAGE_Staphy_phiMR25: putative anti-repressor protein	2e-52	kilA protein, phage-related DNA binding protein [Clostridium tetani E88]	NP_781717.1	MNSLRVIDQREVLNKNFKIYGNIENPLFLAKDVAECIEHSKPSVMLEGIDTQEKLKETIFTSGQNREMWFLTEDGLYEVLMQSRKPIAKQFKKKVKEILKDIRKHGMYAKDELLDNPDLLIQVATKLKEEKAKNKMLELQNKQKEQIIGELKPRADYTDRILKNKGLVTITQIAKDYGMTGTGLNKLLHELKVQYKQNDQWLLYKEHSGKGYTHSETIDIVRSDGRPDVKMNTKWTQKGRLFLYNLLRDNGILPTIEQEAEREFACN		CTC01071	Bro-N super family; ANT superfamily (Phage antirepressor KilAC domain); prophage antirepressor		Lysogeny		267	31145	9.01			***5'-end does not match well to 9441
12	-	hypothetical protein CTC01072 [Clostridium tetani E88] gi|28210774|ref|NP_781718.1|	2e-70	hypothetical protein CTC01072 [Clostridium tetani E88]	NP_781718.1	MENKIYDLLEKIYVNFNQRFEGLEKTTSKIKSQVDTNSLMLEKIQTDIKTLAEVQQSFSEQLDRAKDKDGKTLGERLDIIELAISNTSKSVNDVVDAIDVIKETTGSHEMDIKILKKIRNNHLL		CTC01072	Hypothetical		hypothetical		124	14211.2	5.44			***Truncated compared to 9441
13	+	hypothetical	N/A	hypothetical protein [Clostridium perfringens]	WP_003459576.1	MAAIVRIIEPDISDEENERNLQEVIEVLERIADSISISKSTKDE		-	Hypothetical		hypothetical		44	4999.58	4.19
14	+	PHAGE_Bacill_BCJA1c: hypothetical protein BCBBV1cgp18	3e-05	hypothetical protein CTC01073 [Clostridium tetani E88]	NP_781719.1	MLKQMLEGRVGHLSNDEFKEVMDIVTDDIKFNRINFGKRTNKIELIEIAERSLHALRRMELEYDRYGRAKYNPFIHRNTGKPWSKTDLNYLINWCDIIGPDEMSFALERTIATVMNKVYILRKKGVMNKHKRIRNCKRVRSMH		CTC01073	hypothetical		hypothetical		149	17796.8	9.84
15	+	PHAGE_Lister_A006: gp41	0	hypothetical protein CTC01074 [Clostridium tetani E88]	NP_781720.1	MIKDITLALLTTTINRYSSLGDSIRAIHKEAVINDLTGILDYVTDLKEENNQPITVVLNSNGEVEFLKKRIRELEESCETDNEVIEKQHRKIKELQNSNYRWNTLCVQLKAKNKRFEAENKDLKSRFGVDKLEIMKRGGSGLDKLKWLQERQKGIGGSDAGAILGINKWKTPFQIYLEKTEPITEINEQSEAAYWGDQFEEVVAKEFEKRTGKKVRRDRRHFKHEKYPFMVANIDRRVIGENAVLECKTANQFLAKEWEGEEIPASYLVQVQHYLEVTGAEKGYIAVLIGGQKFIWKEVERDEELIEIIINTEKEFWENHVLKKIPPALDGSSAAEKYLNEKYKKSNSNISIDLKSEYMDKIDELMQLKETIKNLEGQAKEIENNIKNELKEAEIGYAQ…		CTC01074	YqaJ COG5377 phage endonuclease		DNA replication and modification		447	52082.4	6.68
16	+	PHAGE_Lister_A006: gp42	5e-87	hypothetical protein CTC01075 [Clostridium tetani E88]	NP_781721.1	MATNESLKNQLSTKKETGLGSAGNTIKGLMNSPAIKKRFEEVLKQRAPQYMSSIVNLVNSDINLKKCDQMSVVASCMVAATLDLPVDKNLGYAWVVPYGNKAQFQLGYKGYVQLALRTGQYKSINVIEIHEGELIDWNPLTEELKIDFSKKESDAVIGYAGYFELLNGFKKSTYWTKEQITKHKNKFSKSDFGWKKDFDAMARKTVLRNMLSKWGILSIEMQNAYTADQGIIKNEIIETGEVKENIEYIEADFESYEDNSIEEGGANE		CTC01075	Phage RecT; recombinase; DNA repair protein		DNA replication and modification		268	30277.4	5.66
17	+	hypothetical	N/A	hypothetical protein [Clostridium colicanis]	WP_002597391.1	MNNIPECMYDYRYEFEKMQIIDNCCNCDCNICEGEEYYDIDGTILCEECIRDYKHTAEL		-	Hypothetical		hypothetical		59	7122.97	4.01
18	+	PHAGE_Staphy_phiN315: hypothetical protein SA1791	4e-44	phage protein [Clostridium tetani E88] ref|NP_781722.1|; hypothetical protein CTC02142 [Clostridium tetani E88]	NP_782701.1	MAEGKEKGWISLYRDIQEHWIWEDAEKLKAWLDLLLLANHQSRKILLGNELIEIKRGSTHASELKLMDRWNWSKKKVRNFLQLLEKDNMIICEKSKKGTTITIINYEVYQGSRNHRETIKEPQGNHKETIKELLGDHKGYTNNNDNNYNNINNDNNSSGSTPNYIEFFNSNFHLINSYEINILNSFVKDGLSEEVILLALKKAVENNVRTIKYVKSILQNWLENNIKTVEGVKAEEERFKRDIEHKKAKGNVERKDNGAKVDSFNGYQQRTYDGSDGGMTFDDLEKKLLGWK		CTC01077	DnaD_2 superfamily domain; replication initiation primosome		DNA replication and modification		292	34065.4	8.32
19	+	hypothetical protein CTC01078 [Clostridium tetani E88] gi|28210779|ref|NP_781723.1|	2e-67	hypothetical protein CTC01078 [Clostridium tetani E88]	NP_781723.1	MRKIWRNAELDFIRKNKGKLSYKEMSKHLRRTPAAIEQKWQCFIDRQERVDKIVNKMDVAEKKFRFNKGQKVKTKRMEWTTGWDTLITKGKVIADNKYFVVLDNGVYKECVNKVDLYTKSVVLV		CTC01078	DNA binding protein?		DNA replication and modification		124	14832.5	9.97
20	+	PHAGE_Staphy_StB20: hypothetical protein	1e-31	hypothetical protein CTC01079 [Clostridium tetani E88]	NP_781724.1	MARSKYGAKKITIDGNAFDSKDEGKYYEYLKKLKFQEKILNFELQPRYELRPAFEKMGKKYRKAEYVADFLIYHLDGTEEVIDVKGMATETAKLKRKLFDEKYRNLKLTWIVRSLKYSETGWIEYDELQKVRREEKKGAKNK		CTC01079	DUF1064; conserved phage domain		Phage protein		142	17040.7	9.52
21	+	hypothetical protein CTC01080 [Clostridium tetani E88] gi|28210781|ref|NP_781725.1|	4e-120	hypothetical protein CTC01080 [Clostridium tetani E88]	NP_781725.1	MSKIRVIADTGELIHEIECSHYNIQYVTSESDGKIQRIINLNNGKYGPKHWIKNDIYQPIARKIKKNLINQVPELSCVNVDKILFIEDIDYVSDEINRNTDWVMKIKKAPSQLTEFTGYKFIIESREFWMERCSHEQIVAHIYSCLKQIDKDKLREPDVKGWKEVIGNLGLGWETTISPIPNLMNGFDVEDFKMLKKADKQMKFDLRAK		CTC01080	phage protein		Phage protein		209	24479.3	7.64
22	-	PHAGE_Campyl_CP21: putative non-specific DNA-binding protein Dps	1e-09	general stress protein 20U [Clostridium tetani E88]	NP_781726.1	MSCKLTDVLNKQIANWSVLYIKLHNFHWFVKGQQFFTLHLKFEELYNEAALHIDELAERQLSIGGNPVATMKECLEISSIKEATGNEVAEDMVATIISDYNTIVSELKTGMEIAQKENDETTSDMLLAIHTALEKHVWMLKSFLGK		CTC01081	DPS Ferritin_like_superfamily; PRK09448; DNA protecting protein under starved conditions; stress protein		DNA replication and modification		146	16618.1	5.17
23	+	flavoprotein [Clostridium acetobutylicum EA 2018] gi|384458669|ref|YP_005671089.1|	6e-06	hypothetical protein [Clostridium botulinum]	WP_003366119.1	MPKEGQINILAIPYKNFKHKIRLTKRFLNRYMIQDLGGVLYMERREEYENKNK		-	Hypothetical		Phage protein		53	6529.69	9.91
24	+	hypothetical protein H04402_02623 [Clostridium botulinum H04402 065] gi|387818816|ref|YP_005679163.1|	7e-16	hypothetical protein H04402_02623 [Clostridium botulinum H04402 065]	YP_005679163.1	MRIKINSVKDILNNSKYIPAEVIQDIDKRISDWLASGGKKDDSYIKQQFRYAERVANIISGNMEG		-	Hypothetical		hypothetical		76	8816.04	9.3
25	+	hypothetical	N/A	ComE operon protein 3 [Bacillus cereus]	WP_016131924.1	MEIILISMLICIAIASVSVKYSIKKVQAIKQKELDRPDYIRMEEWQ		-	Hypothetical		hypothetical		46	5425.55	7.87
26	+	hypothetical	N/A	-		MFKGCERLEEIYCTRGSCRRIDCKYNQEHALKQSTQSGIEFTVKAFYGTDKYLFRRRYKKIGEKIF		-	Hypothetical		hypothetical		66	7970.22	9.47
27	+	hypothetical protein CTC01082 [Clostridium tetani E88] gi|28210783|ref|NP_781727.1|	4e-54	hypothetical protein CTC01082 [Clostridium tetani E88]	NP_781727.1	MEKVKLWTQEEDKYILENQGKMTYREMAKKIGRTESAVKNRISYERMKSHMNKDKAKKWLEEQLPGMTPQQGKKQIMKKLNIDEKKAEKVYNKWRKNYIKAMM		CTC01082	HTH_ARSR superfamily; transcriptional regulator arsenate or metal regulator; AsnC/Lrp family transcriptional regulator		DNA replication and modification		103	12515.8	9.9
28	+	PHAGE_Clostr_CD119: hypothetical protein CDBPCV119_gp73	3e-22	hypothetical protein CTC01083 [Clostridium tetani E88]	NP_781728.1	MIDKETLAMDEKTFKKTEGVLYNYKDLEVEIKAVELAIKELEIDYKGGRGIGYEERTGETYRINRPIEDEIIYKEKYIEKLELEIEKKKILKEKIENAIRILDDRESEIIKLRYFIKPKKSWVAIGMEVKMDKDYCSLICKEQIIPKLANILWNY		CTC01083	Siderophore interacting protein; DNA-directed RNA polymerase specialized sigma subunit; transcriptional regulator		DNA replication and modification		155	18503.7	5.55
29	+	hypothetical protein Z967_p0041 [Clostridium novyi A str. 4540]				MKIEKIIKAQQPDIHKRLKQQNRKKKSRREGEHISFSDVMELMKHDSYKRHRGAIRQR			Hypothetical		Hypothetical
30	+	PHAGE_Bacill_36: homing nuclease	5e-10			MILKENLLYPLVHYTDMYGNFIGFQKDKNSQVVLCSCMRKAVENCIKLFLKYPSSLLNPPEWILLKQLDMPESINDVIRKKNPPVGLEWLNYIKFKKDVCHRCNIEKPNKEYCTPMYGTKFKRTFGWYININYFNKGINPSTHDGIYYLKEDGPIEIRLILDPTDKDLLEDIRRYKLLDTFEGKEILDMLKKIEHREEAILLRYFHIEDKELQYQKLYYAIEYVMKQRLKEVHKVIENEVRDWFKSKRVGEKWENETNLYKIIRKLYPELTMYRHFRPPFLDGLELDIYIETLDIGIEYQGEQHFKPFEHWGGEEAFEKRQELDKKKRELCNKNNIKLIYFNYDEEINEEHIRKKLLKELNI		CTC01084	hypothetical; one hit for homing nuclease		hypothetical		362	43994	7.57
31	+	PHAGE_Staphy_SpaA1: phage terminase, small subunit	9e-88	phage terminase small subunit [Clostridium tetani E88]	NP_781730.1	MAKTRSPDWENIKKEYIELNGDVKLKEFAEEHGIKYSTLRSRKNRENWDSEINKDVATKSATQQKNVATENKTKNNDKEPIDKEVKEVLENTELTDKQRLFCIYYVKSFNQTMAAIKAGYSQERAHVTGSELVRNSKVKAYIKELKGKMIGEIFIDAMDVLNKYIKIAFADITDYLTFGQREVPVMGPFGPIVDKKTKKEITKIINYVDFKESNVVDGTIISEVKQGKDGVSIKFEDRMKALDKLSQYFDLFPDNFKRKIEEERSKQAREKLELEKSKVTGNDDEVQDDGFIEALEGKVEEVWKDEK		CTC01085	XtmA, terminase 2 superfamily; Phage terminase; small subunit		DNA packaging		307	35524.3	6.03
32	+	PHAGE_Clostr_phiCTP1: putative terminase large subunit	2e-141	phage terminase large subunit [Clostridium tetani E88]	NP_781731.1	MKNKVVPFKFKPFSNKQLKVLTWWMKDSPVANKDILIADGSVRAGKTVAMSLSFVMWANETFDGENFALCGKTIGSLRRNVIKPLLKMLKSRGCKYKEHRTDNYITISKGKVSNDFYLFGGKDEASQDLIQGITLAGVLFDEVALMPQSFVNQATARCSVDGAKMWFNCNPEGPYHWFKVEYLDNLEYKNGIHLHFTMNDNLSLSEKVKERYKRMYSGIFYKRYILGLWCLAEGVIYDMFNEDFHKVKTVHRKYEKYYVSIDYGTQNATVFLLWGLCEGKWYIVKEYYYSGRDKSLQKTDIQYSKDLKGFLGDIVPVKIIIDPSAASFIAQLRSDGFEQIRKAKNDVLDGIRTVASALSLDMFRVNDCCKETIKEFVSYVWDTKKISIGIEEPLKDKDH…		CTC01086	terminase 2 superfamily/ Terminase 6; large subunit		DNA packaging		447	51648.9	9.26
33	+	PHAGE_Clostr_phiCTP1: hypothetical protein phiCTP1_gp4	1e-103	hypothetical protein CTC01087 [Clostridium tetani E88]	NP_781732.1	MNIKETLLNLNEREKKERKKALKDFIFYLGECENIDAAKLNQDLLGQNWITLDVLDYIPSQIIDNKVKPLINKQARFMFGKEPDILFKPLDKQNKETCEELRQYIDAILNASKFWSNTMKAFRLATVTKRVMLRLEANPGQPIRLYYHDINDFSYEVDPNDITKLNKVILVRQDAETANKEEKDQIWCRYTYYMNKISDKESTCYLRIETFKGNNLEAPIEIKEQDTGLSKIPCWVICNEQSIINPYGQSDIKDLKPLQDSYNRRLSDFNDSLRFLMFGQTAVIDATEDTVNACNIAPNSLMALKSIDDTEGNKQAKVQRVESNFTNADPVLKYLKTLEDSMYEKLGIPKLESLQQVPSAKSIKYMYTELVARCEEKWHDWEPIIRQMIRLIVEACGKF…		CTC01087	Phage_prot_Gp6 phage portal protein phage portal , SPP1 Gp6-like family protein		Head structural components and assembly		485	56936.9	5.03
34	+	membrane spanning protein [Clostridium tetani E88] gi|28210789|ref|NP_781733.1|	3e-84	membrane spanning protein [Clostridium tetani E88]	NP_781733.1	MELVIIFYILFIIFFSALIIAALTGSKILKNKKDAIGVYSIGTVIYGVLFFLTLRLELSSYNYIYMEPVSKTSINRKVSSKDDGNNFRAETPKEQLYVDENEKGKGLIKGNTSKKTGEKIYHTPGSRYYNSTKIEDTERWFKTIEEAEKAGYRAPKK		CTC01088	cell wall binding protein; membrane spanning protein				203	23222	9.41
35	+	PHAGE_Clostr_phiCTP1: putative head morphogenesis protein	1e-38	hypothetical protein CTC01089 [Clostridium tetani E88]	NP_781734.1	MNEYLKLVAKAQEQRIMLTKKQIKNIRDLYRDVAKDLGKRSKKANKDSLSEIWLLDYQKQFKKDIKELNKILKKDIEYSILESAKYATNIQTDFFNLMDVKYKLNSKETFSNMFSRIPQQALEELISGDFYKDGKGLSERLWFHEKEANANFDYIIQKGLLEKKSTYELAKDLSDYVNPEVKKDWDFKRIYPGVGNKKIEYNSFRLAVTSISHAYQLSMQRSCKANPFVEGIEWHTSNSHRGPCSICREREGKTYKTDELPLEHPNGVCYFTPVITKSLDEVGMELHGWLYGGSNNKLDDWYKEYGREFVGESNLFRNISKKDNNNDIIKEKPIKDFKYPDIKTIKEAEKWAINNLNLNKISYKDIDIGVANYVNKSMSEIYQEYPLLNGFIQEIKTDG…		CTC01089	putative head morphogenesis protein		Head structural components and assembly		566	65653.2	9.08
36	+	hypothetical	N/A	hypothetical protein [Fusobacterium varium]	WP_005948930.1	MIALPKELMGITDYDENDNWILKDGATEEQKKIFEEFKRDLESAKLSDVELFIDGRNIITGEPERY		-	Hypothetical		Hypothetical		66	7722.67	4.35
37	+	PHAGE_Staphy_SpaA1: phage related protein	3e-06	uncharacterized protein BN737_01464 [Clostridium sp. CAG:62] emb||	CDD75304.1	MEFRKAYELLKQGKHVKRKHWGGYWNWENNTIMMYCKDGKVLDIRDTKDVDFTMSNMLEEDWEVVE		-	DUF2829;l Phage protein		Phage protein		66	8117.27	5.6
38	+	PHAGE_Clostr_phiCTP1: putative scaffold protein	2e-27	phage scaffold protein [Clostridium tetani E88]	NP_781735.1	MPKLSEILGEHFKQIPEDIQKKYKDIDLVDSSNYIEKKELDTANETIKQYKKDIAKRDKDLVDLQGKIKDNEELNAEIENLKAANKKASEDYESKLNQITFETKLEKKLGEFKPKNLGILKKALDIEKISLDGDNFLGLEDQIKNLKESDPYLFAEETPGGTGNIGGGQSSIIDDNKDSKSIGEVLGKQQADQFKINETIDSFFK		CTC01090	Phage GP20; PRK11281 Phage minor structural protein; phage capsid scaffolding protein				205	23188.1	4.92
39	+	PHAGE_Clostr_phiCTP1: hypothetical protein phiCTP1_gp11	5e-24	hypothetical protein CTC01091 [Clostridium tetani E88]	NP_781736.1	MRQSTTKILGTQKNILALAGALFQNTNIKVSKTVATLKEGILEAGTIVDKTGKKVTDGTAFGIVYEDVDFNNSSGTEVVSVTIFGFIKENVLPQKPATEVKAALKMIQFL		CTC01091	phiCTP1_gp11 phage protein		Phage protein		110	11805.7	9.26
40	+	PHAGE_Clostr_phiCTP1: hypothetical phage capsid protein	2e-117	phage protein [Clostridium tetani E88]	NP_781737.1	MNLQDFINANEIALYIKNLPLQVTLDKALFPNDKQLGMELEVAKGAKQRPVALRMSTFDVAVKPRTLKADINIEKKEMPFFKESVLIKEKDRQQMLLAMKANNQELVNQILNQIFGNYKALVDGAEVQATRMRAQLLQSGEIKIITDDGDVVVDYGIPSDHKEVLAGTAKWSDKTANIVGDIERWQNTLVAEGYAKPNRMLMTQKTFGYIRANAAIESEIKGISNVVVTDKLVKNYLKEKLEIEVGILNGVFTAEDGSTMNLYEDNKVTLIPQGALGKTMYGTTPEEADKMFGSSKLDTQIVNTGVAITTMAKEDPVTVETKVSQLVLPSFERADECFFATVAE		CTC01092	Phage_cap_E phage major capsid protein E stabilization of DNA in phage head		Head structural components and assembly		344	38219	5.14
41	+	hypothetical protein CLJU_c31300 [Clostridium ljungdahlii DSM 13528] gi|300856296|ref|YP_003781280.1|	5e-05	hypothetical protein [Clostridium botulinum]	WP_019278969.1	MAKKADEKLKKVKALVNIKYDESCFKIGDEFEVRSEDSEEMTKRGYVESLEKIEKGETKEGE		-	Hypothetical		hypothetical		62	7175.12	5.05
42	+	PHAGE_Clostr_phiCTP1: hypothetical protein phiCTP1_gp14	7e-10	hypothetical protein CLJ_B2525 [Clostridium botulinum Ba4 str. 657]	YP_002863288.1	MTIPLEILKFNLQEREYPYFEDNDLSLLLQSNDNNINKASYKGCLLKANADDRLEVAGVKLSSNRQYWLGLAEEYKKAYEESLQGTITGYKTSMKRVDGQ		-	Hypothetical		hypothetical		100	11502	5.14
43	+	hypothetical protein CTC01093 [Clostridium tetani E88] gi|28210794|ref|NP_781738.1|	7e-63	hypothetical protein CTC01093 [Clostridium tetani E88]	NP_781738.1	MSKINRGKISRQIYKQLEKKGLLKEIKILRNGKNAYGEKLEDLYVTTIKGYYYREKSKINISTDTGAAINTDYREKLLVTYNEESKKIKQDDYLTSDGIKYKVIDTGNVENIVFDMYLDRM		CTC01093	Hypothetical		hypothetical		121	14192.3	9.32
44	+	PHAGE_Clostr_phiCTP1: hypothetical protein phiCTP1_gp16	2e-14	hypothetical protein CTC01094 [Clostridium tetani E88]	NP_781739.1	MSFKFDIESVINGLSEFEVKSKAAIGVYADTAGKKLEEHAKKNASWTDRTGLSRKTIEGGKQWEGDKCNVYVAGNTEHFPYLELAMDKQYSILNPTVNKLGAEILSGMNNLLGK		CTC01094	phage protein		phage protein		114	12587.3	6.73
45	+	PHAGE_Clostr_phiCTP1: hypothetical protein phiCTP1_gp17	1e-13	hypothetical protein CTC01095 [Clostridium tetani E88]	NP_781740.1	MSSFNYKVPGDKLQEDLINSAIPQTLWQKIYLHLKKLGYKVYSPGQKRDKCTEPYLVIKENGTYALNSNVNGYKLFDIIIYHPMSNYSTMEFYVENIKQAMKDITELRPTGNETPAIIDEKIEAYTASIEYQQFKSLRR		CTC01095	Hypothetical		hypothetical		139	16230.6	8.5
46	+	PHAGE_Clostr_phiCTP1: hypothetical protein phiCTP1_gp18	1e-28	hypothetical protein CTC01096 [Clostridium tetani E88]	NP_781741.1	MDGKTLVNVIKVNFIDEVTNIKHTIETSDEIDIEPIKSDGKRDILRVKNTIYGINETEDIVIGYKLKLKDNLFNMKTMSLIDGGSIEGNKYCGAEAGKVAERHPFTMEIFTEEKDYSRTTGYAKFTYKHCKGKPAKYKVKDGEFLVPEYEAESIPFRGEKPVEIEFLDTLPSKPEKPDPPVEDIGVEGGTVKDTNTDVGVEITNRIVWTFKEQINQDYVTKTNFSTRRKSDNSLVQGNVTIDGTKKIVTFVPTSLAVDVVYIAQAKPVDKLNGSGKTAALSTEFKTIKIK		CTC01096	phiCTP1_gp18		Phage protein		290	32446	5.84
47	+	PHAGE_Clostr_phiCTP1: hypothetical protein phiCTP1_gp20	5e-28	hypothetical protein CTC01097 [Clostridium tetani E88]	NP_781742.1	MMSIQVTSIEDLKKMAEYDLIELPRFKAEIPFVAKVKRASLLNLVRKGVIPNKLLSAAEELFYGKSSNKGNVDMKALTDVMFIMAENALIEPSARDLKEVELELTDEQIVALFNYTQEGLNEIEKFPEKPENTVGDNNEQTVSNKTKPDNSINK		CTC01097	phiCTP1_gp20; distant to a transcriptional regulator		Phage protein		154	17364.9	4.87
48	+	PHAGE_Clostr_phiCTP1: hypothetical protein phiCTP1_gp8	1e-08	hypothetical protein CTC01098 [Clostridium tetani E88]	NP_781743.1	MATFKNPVVTCDKCGKDFKLKQNRLKSEIVKENIERTYFKCPKCKHKFIVMYKDQEIKENLKKMDNIKVQIQKSINEKKNTKKLIGRYEELYYNNLEISEKYKSLYGR		CTC01098	hypothetical phage protein		phage protein		108	13051.4	9.62
49	+	PHAGE_Staphy_3: tail length tape measure protein	2e-104	phage protein, tail length tape measure protein [Clostridium tetani E88]	NP_781744.1	MAINVGTAVAYLTLDRSGFKNSLKSAGANLKNFVAGTGGAEDRVKSLGNALTNTGKSLAKPSIAAGGFLGMATKTAMGFEEQMSKVQAISGANAKEMGKLTALSREWGAKSKFSAMESGQALEYMAMAGWKTQEMMDGLPGILNLAAASGEELGTTSDIVTDALTAFGLQAKDSAYLADLLASTSSNSNTNVSMLGESFKYVAPVAGALGISAKDTSFALGLMANAGIKGSSAGTSLRYSLTNLANPSKNMRKEMERLGISLTDSNGKVKSGKVLFDELRQKFSKLTDAQKAQSASIIFGKEAMSGMLAVINASDKDYNKLYGNLNKAEGSAKKMADTMQNNLKGQLTTLKSAFEELQISLAQAVVPILSKVVKLVTKLVNGFNGLPQPVKSAIGIIVG…		CTC01100	tape_measur_TP901; tail tape measure protein		Tail structural components and assembly		681	72172.7	9.59
50	+	hypothetical protein CTC01101 [Clostridium tetani E88] gi|28210801|ref|NP_781745.1|	0	hypothetical protein CTC01101 [Clostridium tetani E88]	NP_781745.1	MVIAMNYRVEIIDKGEKKTTLKRIVLNIVIDRRIDMQTASATVVVQDVKSKVPSLYNFGYTDGIIANGNHIRIYISDKIQFTGIIRNFEIDDEAKTININCHDVGCKILRPIDGGVPYHVFNNINATQLISNMAIKAGLGTPIFNIISSNNYAIKNLKMQYDVQMSDIIDEVLKTLEARARVLKDGTYKVEKLYPDYKASNVQNKINYDFYYEDFIIIGKANRKRGSETLYNRVLVRHANDKYNVFEDPSMVAYLGYKNFKEIESPLGDTVDKRQKVASRFFLDCWRENSNVDIVATKGNPDLDLGKIVRIKLNEMIGHYIVTGIRTELTPDGNYIDQISLDGMREVTNIAKLGKGNYTLKEGDN		CTC01101	Hypothetical		hypothetical		365	41534.7	8.64
51	+	hypothetical protein CTC01102 [Clostridium tetani E88] gi|28210802|ref|NP_781746.1|	4e-58	hypothetical protein CTC01102 [Clostridium tetani E88]	NP_781746.1	MKQNDFRKPVVYILDQELRRRDLKNKIKFEGGEEYKGELPEYPVRLVRDTNKKVIKCIYAENTELEWSEELIRNTEGKVYKIKTIYPNKSEKAIELFKNPDNRVELIDYV		CTC01102	Hypothetical		hypothetical		110	13255.2	8.55
52	+	PHAGE_Bacill_36: low copy number virion structural protein	2e-05	hypothetical protein CTC01103 [Clostridium tetani E88]	NP_781747.1	MGLPSYVINWDELSDLISDYLKNGVNADIGNITFNTEDIERLLSEIKDKIQGVDYNDLIQALNDLGAKLDGLSGNLGILGTQKIHGKMLEVPAIVGQHTIEFTAPANSKLTGITYSQSSWRFEDSWDLVVEEEKLFTETRTKEYGEHKYFNVFYPVDGTIKFIYNNNSGSSKVVWVDFCILEGGSE		CTC01103	Hypothetical		hypothetical		186	20854.3	4.48
53	+			hypothetical protein CTC01104 [Clostridium tetani E88]	NP_781748.1	MSLSKYIINFEELADELKKRILKLIDDELRSKYSKLNTNDIEGLLEDLKELLPSLQYNMLKKKIENFIYYNYNGMQKVDSKLLDIPPIIQENKEDFIFDKDVYLTGLHFNQTGWKKEDTYTLEINKNRIINNATIKEIGEHKYFNTFYKVNANTPISFILHNNSGNSRQTMVDLEYLIGEIVTPPEPPIEEPETPTIDDILNDWDIAVVMQWEANTMADIDLHAVIGDKYIYFGNKEEWNFFLNFDFRQHMTNQNPEILSVKGYKNKKLEIYIHNFDGIGLNEPVNLKIYEKRPYGNNLIKELNIDISPSRDVIRETIQINLNTLEIKEINRDINLEKFLGGR		CTC01104	Hypothetical		hypothetical		343	40356	5
54	+			hypothetical protein CTC01105 [Clostridium tetani E88]	NP_781749.1	MAEEKFYYAEGSCQVKDLVKNLVTEITKNAGIYKWNLVYPKTLDEIGTSGENKEINLITDDSTTDKVDTKFTVTEQNDTCIIKATTTYGKEFYVKIDREKADLTKEEKKALVDFKSLHRYCIREYCYDRTDAQVLEIMAGVNDESSKSGDYNAYVSAMTKSNSINNIRLQISDKLNKEGNDLDIPKNMQKEYNYRLAWYRKLQPEIKDFLPVQYWINVTKDSINLVLRGDPSADVHPYENYLTSYAYMGALKPVEDSATTDDKYNFGITVSSDIEPNYTKLYGERTATGVTDMCMIANKIGMPYQPHYPAFYATNPFMDKCNVEGSRWNHKKHQFSDITLVHPVDMERGKMINVLAGDASAIYDMDKLAYKKDTDEEEYYKKFKLTAPFNFLNNSANIN…		CTC01105	Hypothetical		hypothetical		411	47350.4	5.4
55	+			hypothetical protein CTC01106 [Clostridium tetani E88]	NP_781750.1	MPLHKIPLCSLKYVGDTHSGATFKYDITSKVLKHKEKLFYKDKIVEIDKTRGDKLLYKYFYNIEKKNNEYLYKENPIMVKEFEKELKLHDREINKDKSMPLEDTNIIEFNKKKSMQLGQKECININIEVDTELQPRDSIDIHVETDKNLLEFRNIQLNKDNKCINLNIDRENLQLDKFESIYTNKITEKGLSKYQFIQSLKLEKNTGMEKHDYRFLNRIYFKEIDMYKLKFFEKYRDKYIDKDKYNFVDRVNFKKIDTIENPDILKRIGITKILKSNIVNNLDSITIRRISKDYNIRLMHKILLKNIEKYKYIDCLDRINIKSIDKDKNKKYFYREGLKTIDKYYNRYLDREAIISIHRDNDKYLDYMPLINVYKQIEKDLLDLTIWDIYKEHDEQLQG…		CTC01106	Hypothetical		hypothetical		630	76436.4	8.79
56	+			hypothetical protein CBO3025 [Clostridium botulinum A str. ATCC 3502]	YP_001255515.1	MLESTIDFKKPRQKMWGILKDKQLISLPYGHETNEEGKELTSYATNCYEDALAEAHTLLAQGTGTKNIQVVEFVPYDYIMQPRV		-	Hypothetical		hypothetical		84	9636.99	5.26
57	+			hypothetical protein CTC01107 [Clostridium tetani E88]	NP_781751.1	MKLIKVKDGVLEVDNFYLTSFFNDFAGNSNITRDIKTGKIKLMSNNKMERKFDYNEFVIELEKENFKHMNDYDYSMIYLGNNEYTFGIKDEELDQQNKYWKILKQDNYIQAYSSTDGMNYKNIGGMKFDEAMTKQGFMKYSAEDFILNKYSVYDNPYITIQNFPENTICELYDLKGNLLKTRIFDKNLECKVFIDGNMVGYFIFKDQDNNEIYTTSHLSLQYGDVYICSPYNFEIIYHGNVVTNVNPATLQDLEELITIKNIGDKDYTNINIGTETSSNDLIQLSFDGENYKECLVVYSIEQGESKDIFVRITKNAENHNFNVRDFQLVINE		CTC01107	Hypothetical		hypothetical		332	38942.7	4.69
58	+			hypothetical protein CTC01109 [Clostridium tetani E88]	NP_781752.1	MSKFFNVTHDKDIVLDDSIISNKTAWTSKKIHKEIVDKRITKFEELEDVDVVNKQDKQLVAYSKDTGKFTTINGTEAGEITGASMKQISKMGVIGSPEEPRIVNISVNTIDFKVPRVNVLKYDLGTQNIILTKNEFTNGESNDFEKDPMMVFDGKAHLKTEHTSNFAFNREMDIKSEYVVTFKKSNFKKVESFKIGEDGVIKTLVTTAIPHDRLLIPKCDMNLSNVENIDYFNLTATGENIRIVCSVDSGQTWKVFKNEKWVDINLDVEDIRTNGMTIDLFNSINDVFWNELVTTKKIRFAYLLSMNNIDNIEELKNLDLQYDGEGKWIQAKEDTFDVVYASNTLLQVHVKFNGDIKINY		CTC01109	Hypothetical		hypothetical		366	41860.5	5.21
59	+			hypothetical protein CTC01110 [Clostridium tetani E88]	NP_781753.1	MDKNLCVNGTVIASNDYQPSYPERKKECAFDGNLDTNWGGITGQTIDKSWIGYDFLKPITIIKIKLHQSNNSNSSINIVSVQGFDDEMQWKEIKQFSLIPGLNILDLSTNNKAFNKYRLVAKTDVGIPTWAWLVKEIEMYGNLYKFLLKQNSNYHSIKNNFYKLGQPNDNAQLEQWYDKYGTKNINTILEPLDFKDVPMSLEESTGIWKTDFELDANKILGNIKMIEESIKNKGNKVIRYECEQYKIYDKLDNEFEIMMDV		CTC01110	cell adhesion domain		hypothetical		261	30305.5	5.27
60	+			hypothetical protein CTC01111 [Clostridium tetani E88]	NP_781754.1	MRGDLNTSQGLYWYGKDLCFTNAVSGRVVIDTVDNFPIGSWHNITIAHEKQFIKYYRDGNFIRKFQVGKSINSLDDLYIGVWDNYSRYNGKVSEARVWSKALNDQEVLFTYNKELTGNNRHLVAHWGINEGNLTEIYDYSNNGYNGRVYGGEWVEDSPSIYCYKYLIKQDSNYYSIKPEYIQEEVFKSLILDGGKKPNRDDFNKYGFNNLNDLLIEYNLEKLFKPADILKKINSGKFHIVMMEM		CTC01111	Laminin G3; PTX superfamily; lectin/glucanase superfamilty proteins				244	28544.1	6.23
61	+			membrane protein [Clostridium sporogenes]	WP_003483756.1	MNEELIRDKLGTHDKRLNDHAGRLDKLEQNQSRVDVKIENLCDQIKQLVSVMKWYIGLTVGALVSFFFYAIQHNIFK		-	Xhla superfamily; haemolysin cell surface		Lysis		77	9033.44	7.91
62	+			hypothetical protein CTC01538 [Clostridium tetani E88]	NP_782152.1	MEMNIMEFITEQAFILVPALYVLGLMLKGTEKIKDWTIPWILLIIGILGSIALIGLNANAVIQGILTAGVAVFGNQLVKQTTVKSKEEK		-	Phage holin		Lysis		89	9727.76	6.16
63	+			N-acetylmuramoyl-L-alanine amidase [Clostridium tetani E88]	NP_781755.1	MSYTTNFINSVKDGAIASQKKYGVLASITIAQAILESGWGKSSLSRDCKNLFGVKAIGGWRGCKKSYPTYEYYNGKKTLINDYFRVYNSYAESIEDHALFLVNNSRYKQHGFFNEKDYVGQANALQRAGYATSPIYAQQLINLIRQHNLNEYDNINNSYINIDGGGYASYQGGAPGINLIIRDYSKDINRIFAWVDNDKGASWAFDLTPPNSNYTKLFKNTSKVITKRNGGYTFSKGSIYKINVKGYDKKGKVVAENQIVLKVPKC		CTC01112	Flg; Glucosaminidase superfamily; n-acetylmuramoylamidase; mannosyl-glycoprotein endo-beta-N-acetylglucosamidase		Lysis		266	29894.7	9.51
64	+			hypothetical protein CTC01113 [Clostridium tetani E88]	NP_781756.1	MNRELYKNLINNTIEYYLPEYNLQQIINNLTKQKIASYKEKENSVLINTSESKSQRIKKCIDNNSDTFYIIENMLINKAYRYAIYYKCDNFNLNDNIENYIDIESLKCEKFNLIEEFDKPIFVQTDDYIAFKFCKSINPFIIKLDQTKDVFYSTLWVYHKKMKILEHRFDMIGFKSDDTFYETTFKPQLYKICTDFNCTINEFRTSKIIKCIVQNKKDEVNEISQCMGLKADSLAKLKAGKTLVMPFIGDLEIIMEESKELFDKTNETKLIKKMLEKYINNIKENAKYKSRLLSWCKGEYNSLCVNILFSYRDKNYDLFNFQDPKKINMELMNYAIEYIWGIRGDIENIR		CTC01113	Hypothetical		Hypothetical protein		350	41879.4	8.13
65	+					MPSNIYGGLEGILKILDDKQIESLKSFLEYQYKSHVSCSDIANRLDITYDKAKELIKILLRNNVLEMNFKIFCENELDTNIQDTYENIEDIPEEPCSNCEKKCSILKNVIVIYKVISRDIYE		-	Hypothetical		Hypothetical protein		122	14232.4	4.73
66	+			hypothetical protein CTC01115 [Clostridium tetani E88]	NP_781757.1	MSEEKYKFQECEYLLDKFEDFNKDAPDILAKVLQKRSGINSEEFNELYKLLINMHSNEEKYKGVKAKTKGNILEKIIELITIKTKLFKLFTNVSNNSNEYDIIITPSELATMSYNALPEIIYQPIICECKNYKKPVDVTWIGKFYMLLSISNIKCGIIFSYEGITSGKGAGKDKGQNDSEEWNNAKGLIKKIFLKDGIVIIDISKKELDSIKNGKRLYDIIQSKYADLMFMTNIEKYKIEHISSEKIKEIIEDVNEQVEFYESKKFKK		CTC01115	restriction endonuclease maybe?					31136.1	7.53
67	+			DNA polymerase III subunit epsilon [Clostridium tetani E88]	NP_781758.1	MFIYAFKISTIKKNIKDQSSNNEVVNEKTEDNLLKQTDYLSNIHELEDDKGREETSDLSSDEYYKKLCGRDKHINYSKSVFDEFVVIDLETTGLYPVTDKIIEITAIKYKSGQIVEKYNTLINPKINIPKRATEINNITNNMVKDSPVIEDVLPELLKFIKEYPLVAHNASFDIKFLNANLALINREIKNVAIDTLQLSRAMYTFLPNHKLTTIKEHLCISEDNSHRALPDCITTAEIYLDYCYKANNNLKEFNELEKACFKVIKDMLNKNNRDTEFLKLKHTGNYTDIAYFYPLVRIKVGDRKQYFLTNIPLEELKEHETEKPSKSENFKSRIHLKSEEDLKPFEEYIIQIFDEKKKSFEWYKNNIKSSEIEIVKYLAN		CTC01116	DNA polymerase III subunit epsilon; exonuclease				380	44579.9	5.95
68	+			attR		ATAGAAAGAAATTTAAGACTTGTAG
69	+			sigma-70, region 4 [Clostridiales bacterium oral taxon 876 str. F0540] gb||	ERI95708.1	MDVLGTDEDAIVDIVEYRIKLKKLYEKIDICLTEREKAVIEMRYGLVDGGIKTQREIAEILGISRSYVSRIEKRSLKKLCKEMQKP		-	Sigma70_r4 supefamily; HTH_XRE; transcriptional regulators		C-term sigK			10003.8	8.54
70	+			shikimate 5-dehydrogenase [Clostridium tetani E88]	NP_781759.1	MKYTGLLGKNISYSQSPKIHNEYYEKNNIPFKYKIFDVNEDELFYFIDTLYRKNIVGFNVTIPYKTKILKYIEKLVYPADKIGAVNTVVVLKDKLIGFNTDYYGFTESLKRRNVELRDKNALIIGNGGSALCVYYALMDIGCKNLDVLCRNKDKNIEKLKEIRCFYDFYDIIKYEQYDIIINCTPLGGNNYIKNLPINLEKIKLKKDVIIYDLNYKTQDTIFINQAKSMNIMAINGEDMLRLQAYKAIDIWGIYIY		CTC01117	Shikimate dehydrogenase enzyme for antibiotics and herbicides; AroE		genomic		256
71	+			pili retraction protein pilT [Clostridium tetani E88]		MESLSNLLETTLQHNGSDLHLTVGVAPTIRVNGELTQISKDKLKPKDLEKYAKEILGEDFEEYCERGEIDTSFSIPGLGRFRVNVFKQRGSHAIAIRIVGVRVPSLNTLNFPETIKELSLIKRGLILVTGPAGAGKSTTLAAMINEINSKRSAHIITLEDPIEYLHKHNNSIVNQREIGKDTKNYTQALRAVLREDPDVILVGEMRDLETISIALTAAETGHLVLSSLHTIGAAKTIDRIIDVFHSSQQQQIRIQLATVLKGIVSQQLVPRKDGEGRVAALEIMIATHGIQNMIREGKVHQIESSMQTGIKYGMKTMDMALAELYKKELISYDKAIAYSTDREIIKKMISI		CTC01119	PilT pili retraction domian containing, RecA-like NTPase, PulE-GspE domain		genomic		351
72	+			N-acetylglucosaminyltransferase [Clostridium tetani E88]	NP_781761.1	MEVLSNITHEITKIITWIVFVISMYYLIISFFGIWIKKDEEKCKPKNKFALVVAAHNEEIVIENIVHSLKKLDYPEELYDIFVIADNCTDRTAERARKEGAIVYERFNKEKRGKGYALEWMFSKIFKMTKGHNAVVVFDADNLVHKNFLNEMNKKMLRGDKVIQGYLDSKNPEDTWITGSYSISFWTSNRMFQLSRSNLGLSNQLGGTGFCIDIDVLKEIGWGATCLTEDLEFSCKLVLNGYKVSWAHKAIIYDEKPLTLKQSWSQRRRWMQGFADVSHRYFFKLIKKSVKDLDFKALDCALYSIQPIIILLFGFSMAMGTINYINKALNMILNIDEVLSMYVMNFNMITFSAIMISIFQFIYTPFILILESKLDLKIFFYYIIYPIYAITWIPISIQG…		CTC01120	Eps)-like; Glyco_transferase GTA type		genomic		426
73	+			cell division protein ftsA [Clostridium tetani E88]	NP_781762.1	MDEYIVGLNIGSSSVCTAAGKLDKYGKIQIVGINYVPCTGIKKGVVIDIDETSEGIKTSIYQLQTMIDAKVTEVYLSIPAEICEIILNKGVVAVSSDDREIKKNDVSRALNASRIITIPSNKEIIGVIPEEYIVDGYNNIKDPIGMSGVRLEVDAQIILSESTIISNLLKCIKKSGLIVKGMVFQPMANAVSVLKEEETETGVLLLDVGAETTNMTVFKEGKVIYQDKISIGGNMITNDISLCLNIPMSEAEKVKLKYGKINLQKEEDFKIKVNASYDNTVEISYNILNEIISFRVEELLSLVKKKLVKNEQMTNISSIVIVGGGIALLKGVNEIGKDIMDKSTRIGMPEYIGTASPLYSSAVGVVEDVLNTLKANPIDEDNKEFNKKREKYNRNEEEI…		CTC01122	FtsA; SHS2 superfamily, MreB_like cell division protein forms a septal ring		genomic		420
74

## Sheet: 9441
Gene No.	+ or -	PHAST HIT	p-value	BLAST HIT	ACCESSION #	AA sequence	Gene ID	Ref Gene	Function		Category		# AA	MW	PI
1	+	PHAGE_Megavi_lba	4e-35	uridine kinase		MSKRPILIGITGGTGSGKSTVSKEICRRFDKELIVMIEQDSYYKDQSHLSIEERVKTNYDHPNAFDTELLVKHLKELSYWSKVEKPIYDFELHNRKNETEIVEPTEIIIVEGILVLEEKEIRDLLDIKIYVDTDADVRIIRRLVRDIKERGRSLDSVINQYLNVVRPMHMQFIEPSKRYADIIIPEGGHNKVAIDIIVGNIKQMVQKSE		CTC01064	CTC01064 Uridine Kinase, phage suppresor					5.92	24320
2	+	penicillin-binding protein 2 [Clostridium tetani E88] gi|28210767|ref|NP_781711.1|	0			MANMQHSYVETTRDLNYKLLDCNGDNLLKYKEEYKAVIIPKVFIKQNEEENYKEYLKIIEELELYNEGYNNLDITSNAKHYFTIDLPTYEKIKDIKNIKGFYTFKNLKVDRSEAWSLENMITTTKNISSGKEKSLGSLEMTIRNKLKNNKNYTIEFEKDVDNNILNIEENIPKNNLNVKLTLDRNIQEDIKELLKSKYGDYEQIGVILMESNSGNIKAMVQKDDTLPNINIGAETLNGFFPGSIYKTLVMETILEKDNDNVNKSFSCKGLYEDNNKGINHGSLNINDAFVVSCNHIFSQLGIESGFQSMHSLSKSQGLLDKVLNLDREQSGKFEVEEPKMENGSLGLTAIGQNMRITPIEAISIANTVINEGIYIKPNIISAYVDNANKVVEKTEYQGE…		CTC01065	CTC01065, Penncillin binding protein, transpeptidase
3	+	PHAGE_Bacill_vB_BceM_Bc431v3	6e-11	putative RNA polymerase sigma factor G		MYMFDSIINILGSNILLTAYVTGNNSFPKPLKAEEEKYYLKQLEKGDISAKGVLIERNLRLVAHIVKKYSFPGKDMDDLISIGTIGLIKAIDSFKIDRGTRLATYAAKCIENEILMLIRNNKKTKGEVYLQDPIGIDKEGNEIP		CTC01066	CTC01066, RNA polymerase sporulation specific sigma factor SigK
4	+	attL				AAGAAGGCAATGAAATA
5	-	PHAGE_Bacill_SPBc2_NC_001884: site-specific recombinase; PP_00001	9e-49			MNKICIYLRKSRADEELEKTLGEGETLSKHRKALLKFAKEKKLNIVEIKEEIVSGESLFFRPKMLELLKEVENKQYTGVLVMDMQRLGRGNMQDQGIILETFKKSNTKIITPMKTYDLSDDFDEEYTEFEAFMSRKELKMINRRMQGGRVRSVEDGNYIATNPPLGYDIHWIKKSRTLKINPHECEIIKLIFKLYTEGNGAGSIAEHLNNLGYKTKFNNNFSRSSVLFILKNPIYIGKVTWKKKEIKKSKNPNKVKDTRTRDKSEWIVVDGKHEPMISMKMWNKAQEILNNKYHIPYQLVNGPANPLAGIVICSKCKFKMVMRKLKGVDRLLCRNNKCDNISNRYDSTEKAIVQALERYLKEYRINISNRNKTSDIKPYERQINILEKELAALNEQKLK…		CTC01067	CTC01067, Serine recombinase, resolvase Stage sporulaiton protein
6	-	hypothetical protein BN906_01132 [Clostridium tetani 12124569] gi|557605065|ref|YP_008773176.1|; PP_00002	6e-45	hypothetical protein [Clostridium tetani]	WP_023437932.1	MENEKIFELIEKMYIDLKGSQEKMYADLKEGQEKICTELKSEISEVKKTVIRIENDHGKKLEALFDGYKQNSEKLNRIENEVAKHKEVIIKRIK			plain old hypothetical protein				94
7	-	PHAGE_Invert_30_NC_023611: hypothetical protein; PP_00003	8e-05	hypothetical protein [Clostridium tetani]	WP_011099313.1	MENLLKEILSEIKGIKETQEKMQSEITGIKDEVSGIKETQSSMQNYIMEVKEKVNAIYNQTADLTEFRTESIESLNQIKDDVEYLTHKESQNEKVLFNLQRKVTTNR		CTC01068	Hypothetical protein				107
8	-	PHAGE_Clostr_phiCD27_NC_011398: hypothetical protein phiCD27_gp43; PP_00004	1e-35	gp23-like protein [Clostridium tetani]	WP_023437934.1	MSYDTLLDEAFNNDIMVKEIDLKTKDGLCYGNRIAINKNLTTNKEKRCILAEELGHFYTTVGDITDQSKIVNLKQEVRARRWSYEKLIGIIDLVNAYNNGARDKYTLADYLNVTEEFLEEAINYYKTKYGLYYEIDNYLIYFEPTLGVMKIF		CTC01069	CTC01069, gp23-like protein DUF955				152
9	-	PHAGE_Clostr_phi3626_NC_003524: putative CI-like transcriptional repressor; PP_00005	6e-28	putative transcriptional regulator [Clostridium botulinum]	WP_013725396.1	MTKTEKLKHIILSKYNSIREFARIAEIPSTTLTSALDKDIGGMAVDRVIKICEILNVDIKTLEPLEQNHENLFKEETTKSKATNKNMKMNEKIKSRREELGLTLQDIGDFIGVSKATVQRYESGEIKNLKLESIEKLAIILNVSPVYLMGWEKSLPDNDQEYGKETTLLSPDRLNETRKDNFNMINVEESLKELILSKYKSLREFTIKIEMPYSTLDTILKRGVDKANIINILKICNELNISIDKLANGIIESKNSTNSNLSQKETTLLTNFNKLNETGKDEAIKRVEELTEISRYKDFIELDVR			putative CI-like transcriptional repressor, vague sim to helix-turn-helix domain-containing protein AND HTH_XRE HipB				305	6	34964.2
10	-	PHAGE_Clostr_phiCD27_NC_011398: putative phage repressor; PP_00006	1e-33	phage repressor [Clostridium tetani]	WP_023437935.1	MNEEQNMKEIINRIKTRRNELMLSYQDLADKTGLSKSTLQRYETGAIKNMPLDKLGVLAKALNVSPAYLMGWEESVTDNDKEDTKKTTLLSNFNKLNDIGKDKVITYTKDLLDNNKYSIEKDHLMPIAAHDKEGNFSKEDMDHDLNLMKDDELWK			Cro/CI family transcriptional regulator, HTH transcriptional regulator				155			***missing some AA seq
11	+	PHAGE_Clostr_phiCD27_NC_011398: putative phage repressor; PP_00007	2e-18	repressor [Clostridium senegalense]	WP_010293560.1	MDSNKLKGKIVEKCYTQKILAKELGITPQALNSKINKRTQFTLDEVVKLTSILEIENPIEIFFTTCVPNKQREKKLN			Putative cro-like repressor, transcriptional repressor DUF739 XRE family regulator				77
12	+	PHAGE_Staphy_phiMR25_NC_010808: putative anti-repressor protein; PP_00008	2e-48	phage antirepressor [Clostridium tetani]	WP_011099316.1	MNNLQVIDQRNLLGKNFKVYGDFQNPLFLAKDVAEWIDYQKTSEGYYNTSKMLNTVDEDEKVTIPNKDSGGSKLFLTEDGFYEVLMQSRKPIAKQFKKKVKEILKDIRKHGMYAKDELLDNPDLLIQVATKLKEEKAKNKMLELQNKQKEQIIGELKPRADYTDRILKNKGLVTITQIAKDYGMTGTGLNKLLHELKVQYKQSDQWLLYKEHSGKGYTHSETIDIVRSDGRPDVKMNTKWTQKGRLFLYNLLRDNGILPTIEQEAEREVACN		CTC01071	Bro-N phage anti-repressor and KilAC/ANT domain; COG3617; COG3645							***5'-end does not match well***
13	-	hypothetical protein CTC01072 [Clostridium tetani E88] gi|28210774|ref|NP_781718.1|; PP_00009	8e-61	hypothetical protein [Clostridium tetani]	WP_011099317.1	MALITLIFQVHKIPQVVYNGNVINFLGADTMENKIYDLLEKIYVDFNQRFEGLEKTTSKIKSQVDTNSLMLEKIQTDIKTLAEVQQSFSEQLDRAKDKDGKTLGERLDIIELAISNTSKSVNDVVDAIDVIKETTGSHEMDIKILKKIRNNHSL		CTC01072	hypothetical protein
14	+	hypothetical protein BN906_01141 [Clostridium tetani 12124569] gi|557605074|ref|YP_008773185.1|; PP_00010	8e-15	hypothetical protein [Clostridium perfringens]	WP_003459576.1	MAAIVRIIEPDISDEENERNLQEVIEVLERIADSISISKSTKDE			Hypothetical protein
15	+	hypothetical protein CTC01073 [Clostridium tetani E88] gi|28210775|ref|NP_781719.1|; PP_00011	3e-24	hypothetical protein [Clostridium tetani]	WP_011099318.1	MLKQMLEGRVGHLSNDEFKEVMDIVTDDIKFNRINFGKRTNKIQLIEIAERSLHTLRRCFDLDGTELYGVDGQTIVDIREMAIEHVKNFLEGEEWLKLM		CTC01073	hypothetical protein				99
16	+	PHAGE_Bacill_BCJA1c_NC_006557: hypothetical protein BCBBV1cgp18; PP_00012	5e-18	hypothetical protein [Clostridium sporogenes] 113/171(66%) WP_003495364.1	WP_003495358.1	MAKTYVKDGIEYTSSNHRMIYNPQFHTKHNKAWTLKDIAYLCGMWESTRKRDIALALGRTEGTCMSKVYGLKKRGEFYRYKRMFKEA			hypothetical protein				87
17	+	PHAGE_Staphy_96_NC_007057: ORF022; PP_00013	2e-30	hypothetical protein [Clostridium botulinum]	WP_019278333.1	MLNSLLQEELKEIEEVQGFKITNIDEANWAFRKIRALQEEVRETNLLAYKEKERIENWREKEIKTSMDNIEYFQGILTEYYMKLRSENPKAKLNTPYGKVTSRKSKKWNYQNEEEILKYLKENEYSDLIKVKEDINKAELKKMFKDGVNKETGEVLPGLEIKEEESISVKVE			Phage_Mu_Gam DNA binding protein
18	+	PHAGE_Clostr_CDMH1_NC_024144: putative essential recombination protein; PP_00014	2e-41	essential recombination function protein [Clostridium difficile 630]	YP_001089459.2	MNIYKKLAEARVKLQEAELKKSGLNKFAGYEYFELSDFLPKINEINKELGICTVISFGAEYAIMMIIDVDKPEDFIELKSPMKEATLKGCHPIQNLGAIQSYQRRYLYMVAYEIVENDMLDATTGNEPVGGKNNKVSEAQIKRMYALGYKAGYDFNAVKKHVFDKFKVNVEDMTKEQYDMVCNRYEKLKK			phage essential recombination function protein				190
19	+	hypothetical protein X809_06310 [Paenibacillus polymyxa CR1] gi|565994945|ref|YP_008910754.1|; PP_00015	1e-06	peptidyl-prolyl cis-trans isomerase [Neisseria flavescens]	WP_003679077.1|	MNKRQIKKLAKKQEVTKEEAQKAWNIVARYLNTRPEISFYLTPWGEQNDERKYSIGSIDSTFLVADTEWDKYSNYKMGW			hypothetical protein					9466.71	9.19
20	+	PHAGE_Strept_SM1_NC_004996: gp19; PP_00016	2e-46	phage replisome organizer [Clostridium botulinum A str. ATCC 19397]	YP_001385286.1	MAEVKWIKIVTDIFDDEKVLLIESMPEADSIIVIWFKLLCLAGKKNNSGVFLLNDRIPYTDEMLATIFRRSINTIRLALKTFESFGMIEMVNNTITIPNWSKHQTLDQLEERKEYMREYMRGYREKQKLLASGKCKINSKANSKANVNALEEEGEEDIERDKDKNKINWSNILESWNSLPDSINKIRNISGTRKDKVKTRMKNLNLTEEDILKAIERIKESDFLQGQNDRNWTIKFDWLFKNDTNIMKLLEGNYDNKEIIKSKYEDGIKKDNFNSYEQRDYDFDDLERKLLGWNKEE			phage replisome organizer, gp45					35192.1	5.65
21	+	PHAGE_Clostr_phiCD27_NC_011398: hypothetical protein phiCD27_gp58; PP_00017	4e-11	hypothetical protein [Clostridium botulinum]	WP_003398541.1|	MIIIRSQDKTILIEVNEVQINTSENSREVWYKNGLMSCKLGTYETKERALEVMDMIQERITLGTKYDSIWNGTRTTKDHVFEMPEE			hypothetical protein, sulfite reductase				86	10130.5	4.96
22	+	hypothetical; PP_00018	N/A	hypothetical protein [Asticcacaulis benevestitus]	WP_018080855.1	MKNEGIIEQVLEIYKLGGNWQKFLKEQVKRRSNNAKDVDKCGIRLYKEK			hypothetical protein					5839.82	9.61
23	+	hypothetical protein CTC01078 [Clostridium tetani E88] gi|28210779|ref|NP_781723.1|; PP_00019	5e-62	hypothetical protein CTC01078 [Clostridium tetani E88]	NP_781723.1	MRKMWTNAELDFIRKNKGKLSYKEMSKHIGRTPAAIEQKCQCFIDRQERLDKVINKMDIAEKKFKFNKGQKIKTKRMEWTTGWDTLITKGKVIMDNKYFVVLDNGVYKECVNKVDLYTKSVVLV		CTC01078	hypothetical protein CTC01078 [Clostridium tetani E88], perhaps a transcriptional regulatr					14687.4	9.75
24	+	PHAGE_Staphy_phiRS7_NC_022914: phage protein; PP_00020	7e-33			MARSKYGAKKITIDGNTFDSKDEGKYYEYLKKLKFQEKILNFELQPKYELRPAFEKMGKKYRKAEYVADFLIYHLDGTEEVIDVKGMATETAKLKRKLFDEKYRDLKLTWICRSLKYSETGWIEYDELQKVRREEKKGAKNK		CTC01079	hypothetical protein CTC01079 [Clostridium tetani E88] , DUF1064					17047.7	9.39
25	+	PHAGE_Bacill_G_NC_023719: gp149; PP_00021	4e-06	hypothetical protein CTC01080 [Clostridium tetani E88]	NP_781725.1	MSKIRVIADTGELIHEIECSHYNIQYVTSESDGKIQRIINLNNGKYGPKHWIKNDIYQPIARKIKKNLINQVPELSCINVDRILFIEDVDYVSDEINRNTDWVMKIKKAPSQLTEFTGYKFIIESREFWMERCSYEEVVAHIYSCLKQIDKDKLREPDVKGWKEVIGNLGLGWETTISPIPNLMNGFDVEDFKMLKKADKQMKFDLRAK		CTC01080	hypothetical protein CTC01080 [Clostridium tetani E88]					24520.3	6.91
26	-	PHAGE_Campyl_CP21_NC_019507: putative non-specific DNA-binding protein Dps; PP_00022	2e-09	general stress protein 20U [Clostridium tetani E88]	NP_781726.1	MSCKLTDVLNKQIANWSVLYIKLHNFHWFVKGQQFFTLHLKFEELYNEAALHIDELAERQLSIGGNPVATMKECLEISSIKEATGNEVAEDMVATIISDYNTIVSELKTGMEIAQKENDETTSDMLLAIHTALEKHVWMLKSFLGK			general stress protein 20U [Clostridium tetani E88], dps23, ferritin					16618.1	5.17
27	+	hypothetical; PP_00023	N/A			VQGYAYNGKYIECTTNQKGYSGVLLHIENKGRNWFTK
28	+	hypothetical; PP_00024	N/A			MKIIIMNVKNNTRYFGKVGKVYKVQAVSKNDAEIIER
29	+	flavoprotein [Clostridium acetobutylicum EA 2018] gi|384458669|ref|YP_005671089.1|; PP_00025	7e-06	hypothetical protein [Clostridium botulinum]	WP_003366119.1	MPKEGQINILAIPYKNFKHKIRLTKRFLNRYMIQDLGGVLYMERREEYENKNK			hypothetical protein, perhapse phage?					6529.69	9.91
30	+	hypothetical protein H04402_02623 [Clostridium botulinum H04402 065] gi|387818816|ref|YP_005679163.1|; PP_00026	7e-16	hypothetical protein H04402_02623 [Clostridium botulinum H04402 065]	YP_005679163.1	MRIKINSVKDILNNSKYIPAEVIQDIDKRISDWLASGGKKDDSYIKQQFRYAERVANIISGNMEG			hypothetical phage protein, prophage P2a protein 30 like					7445.5	9.05
31	+	hypothetical; PP_00027	N/A			MEIILISMLTCIAIASVSVKYSIKKVQAIKQKELDRPDYIRMEEWQ			hypothetical protein, no match to anything!					5413.5	7.87
32	+	hypothetical; PP_00028	N/A			MFKGCERLEEIYCTRGSCRRIDCKYNQEHALKQSTQSGIEFTVKAFYGTDKCLFRRRYKKIGEKIF			hypothetical protein, no match					7910.18	9.4
33	+	hypothetical protein CTC01082 [Clostridium tetani E88] gi|28210783|ref|NP_781727.1|; PP_00029	1e-52	hypothetical protein CTC01082 [Clostridium tetani E88]	NP_781727.1	MEKVKLWTQEEDKYILENQGKMTYREMAKKIGRTESAVKNRISYERMKSHMNKDKAKKWLEEQLPGMTPQQGKWQIMKKLNIDEKKAEKVYNKWRKNYIKAIM			hypothetical protein CTC01082 [Clostridium tetani E88], HTH_AsnC-type XRE transcriptional regulator					12555.8	9.86
34	+	PHAGE_Clostr_phi3626_NC_003524: Gp43 protein; PP_00030	1e-22	hypothetical protein [Clostridium sporogenes]	WP_003495364.1	MIDKETFRKTERKLYNYYCKDRRIQSLNRKIELLKKQINDIDIKLRNVDVNIPEESRAITYEERIQTSNNSASYAEQALMRITDRLLNEKTRKEEEIGLLEEEIRNIEADNIIIEDNIGELGEEDKKFLKLKYGKGKKDWQLGNDLGMDQSTATRKRQKLVENVAKWEEWYKKIY			hypothetical protein, Pg43, phage transcriptional regulator, RinA family sigma 70 factor					20979.9	7.68
35	+	PHAGE_Clostr_phiCD27_NC_011398: hypothetical protein phiCD27_gp71; PP_00031	2e-17	hypothetical protein CLJU_c31520 [Clostridium ljungdahlii DSM 13528]	YP_003781302.1	LEKIIKSTVPENFLEPENIRKLIKNLNDSREEQNYDLNEKNHPTTNGRYHDRWNYIFKNIEQSFRDKPFKCYRISRGPLWQLVAIYRTDYDLLYILLKKDRFLEIKKDSKNKSHYSKILNLPNNNLKMETYKQTSFIPNLQLSNTEYIFEEFKKMIPDIKDKIKGCINILFTENKERLTEILAVIANCDLNIIESCNWSKYISVGVEEIIDTKSEFEENTPLIPLKIKERVNDKTNDTELVKNKKTKKNIKKE			hypothetical protein CLJU_c31520 [Clostridium ljungdahlii DSM 13528]					30250.8	8.98
36	+	PHAGE_Clostr_phiCD27_NC_011398: putative phage DNA-binding protein; PP_00032	5e-73	DNA-binding protein [Clostridium ljungdahlii DSM 13528]	YP_003781301.1	MLIANNSKNKFNGKRLKSARKYREKSMSDLSKDIGVSRQTISQYEHGLISPQFEILMKIVNSLNFPKEYFYENNGIDIELGNTYFRASSRMSKKEENAQKEKTKIIGKVFSFLNEYIEFPELNIPNFEEEMEIEDMANKLREYWGLGSEPIKDIIYVLEKNGIIITSMNTRSKNIDAFSQQQNINGIKHFLIVLGNDKNSAVRRQFSVAHELGHIIMHDAFLDIEDLTKDELRSMEQDAHKFAAAFLLPKEKFIEDVSIYPTDLNYYKELKKKWRTSISAMLVRANQLEVITNSSYQTLMKKMSKLGWRMKEPLDDTLIVKEPTILKRAIDIILDNDILDEDEIVENLSDTGLTLNREEIEVLLGLDEGKLKSKKNNNNVIKMALKNR			DNA binding transcriptional regulator HTH_XRE, DUF955, COG 2856, phage DNA binding protein					45007.7	6.39
37	+	hypothetical protein H04402_01722 [Clostridium botulinum H04402 065] gi|387817925|ref|YP_005678270.1|; PP_00033	9e-12	hypothetical protein [Clostridium botulinum]	WP_003378066.1	VKIEKIIKAQQPDIHKRLKQQNRKKKSRREGEHISFSDVMELMKHDSYKRHRGAIRQR			hypothetical protein					7124.33	10.81
38	+	hypothetical; PP_00034	N/A	unnamed protein product [Tetraodon nigroviridis]	CAF93414.1	MWLFKSYVDIEGINPFAKSGNGYWTVGTDRTPINKIAAVVKYGHSTLNFTPSISISSNPLGFSFNTTTVISGTQSATLKF			hypothetical protein					8694.86	9.52
39	+	PHAGE_Lactoc_Tuc2009_NC_002703: hypothetical protein Tuc2009_28; PP_00036	2e-37	hypothetical protein [Clostridium pasteurianum]	WP_003444941.1|	MAKSKYETNVKDKLILVEGWARNGLTDEQIAKNLGIGLTTFYKYKKEHSELSEALKNGKEVIDFEVENALLKKALGFKERVQKAFKIKNVEYDNGKRVRETEEVILVDEEQYTPPDTTAQIFWLKNRKPEEWRDKRDVEHSGNMNVNNPYKDLTTEQLLKLATSDEDG			Terminase, small subunit, transposase		DNA packaging			19511	5.62
	+	PHAGE_Clostr_phi_CD119_NC_007917: putative terminase small subunit; PP_00037	2e-20	hypothetical protein, partial [Clostridium botulinum]	WP_003398775.1	VVVDKKLIQLGAKIELARREFFFYCNLKAPDFYKTNRKYLLELCNEFQSFYKSGDEVLIINEPPR			Terminase, large subunit		DNA packaging			7795.12	8.62		***These are split for some reason, perhapse the contig is bad here
40	+	PHAGE_Lactoc_TP901_1_NC_002747: TerL; PP_00038	1e-132	hypothetical protein CLI_2421 [Clostridium botulinum F str. Langeland]	YP_001391663.1	MNHLDNRHGKSRTAGLFVEWVLGKNQNEKIMTGSYNETLSTMFSKNVRNSIQEEKADKYKPVFSDVFPGVAIKHGDGAMNLWSLEGGYNNYLATSPTGTATGFGCSLMIIDDLIKNAEEAYNESVKQKHWEWVTNTMLSRLEEGGKIIIIMTRWASDDLAGKALDYYNEQGIKIRHISMKALIDKEKKQMLCPEVLSYRSYINKVKAMGEDIASANYQQEPIDLKGRLYSSFKTYTDIPRDSNGNPLFTKIKAYVDTADEGSDYLCVIIYGVYNKEAYVLDVLYTKEPMEVTETITAKMLYENEVNVADIESNNGGKGFARQVERILKEKFGSNKTRIKWFHQSKNKVARILSNATWVMDHIYYPVNWRDRWQEYYKAMTTYQREGKNKHDDAPDATTG…			Terminase, large subunit COG5410, COG5362		DNA packaging			47279.6	7.63
41	+	PHAGE_Strept_EJ_1_NC_005294: portal protein; PP_00039	3e-119	SPP1 family phage portal protein [Clostridium phytofermentans ISDg]	YP_001560066.1	MLNIEVVKKMIKEHTAHHSEFITKSMIAERYYRNKNDILTLKKKDSEDSENPLRNADNRISSNFHGLLVNQKASYLFTAPPLFDVGNKNANKKITEILGDVYPKTCKDLCINASNNGVAWIHYWINEKEEFEYGVIDSKQIIPIWSTSLNKKLIAVLRVYDNIDEDGETYNIYEYWTDIECNAFKKKANESIDACLQSYKMFTSSIVDTETMEMTDTFKHNFGRVPFIPFFNNNIMTSDLDNVKPLIDVYDKVFSGFVNDLEDIQEIIFILSGYEGESLGEFLTQIKKYKTIKVENNGDSDKNGQSGLSTLTIDIPIEARKELLGTTRKAIFEQGQGVDPQPDRFGDASGVALKFMYSLLELKAGLTETEFKLSFGEFIRVICQHLNVECKSIAQTWTR…			SPP1 Phage portal protein, portal_SPP1, Phage_prot_Gp6		Head structural components and assembly			53433.3	4.9
42	+	PHAGE_Thermu_OH2_NC_021784: SPP1 family phage head morphogenesis protein; PP_00040	3e-60	phage head morphogenesis protein, SPP1 gp7 family [Clostridium botulinum Ba4 str. 657]	YP_002862598.1	MKNKEYWKKRSEQVATKQYKKADNYILSMQLEYQEALYTIQKDIESFYSRFAANNEISLQEAKRLLNSNELREFKMGLKEFTNKAKNNIDDKWEQELNNVSYKVRISRLQSLQTQINNEIQLLYSKQQNDVTSLLNGIYEDTYYRNIYEVHKGLGIGVNFAKLDTNTIDKVIKEPWYGDNYSSRIWNNKEKLIMELQTNLTQAFIRGDSIDKTSKIIAERMNVAKNRARTLVNTESAYITSKATFDSYNKSGVIKQYEILATLDLRTSRTCRKMDGWVFKISEKEIGVNAPPFHPNCRTTTVAYFPDEIDEERIARDSEGNIYYVDGNMNYKNWYNKYVKGNPKEEIAEKKLQNRYNDKKLFDEYIQVLKNLVPKSFEKFQDLKYNDIDKWNELKSNFK…			phage head morphogenesis protein COG5585, Phage Mu F superfamily, Toxin-deaminase		Head structural components and assembly			65906.9	9.24
43	+	hypothetical; PP_00041	N/A	hypothetical protein [Clostridium perfringens]	WP_003469422.1	MIDYIEIKEDVFDQIEIFLDNELPIEQGTNKILDDCKQTFENSYLQKILHFINIALFQINNGYTIEKRVEDVIRSGIELIESNKFNQEFTEEDNKYINEDINIIKEYLNK			hypothetical protein, looks like crap…		Hypothetical protein			13169.8	4.31
44	+	PHAGE_Strept_EJ_1_NC_005294: hypothetical protein EJ-1p14; PP_00042	2e-11	hypothetical protein CKL_1963 [Clostridium kluyveri DSM 555]	YP_001395346.1|	MSESEVNIMHHYITKYEESGKRYAEAWIQVNIFSLCLCIWKKRIEI			hypothetical protein, missing pieces		Hypothetical protein			5591.52	6.71
45	-	hypothetical protein BN906_01164 [Clostridium tetani 12124569] gi|557605097|ref|YP_008773208.1|; PP_00043	4e-26	hypothetical protein CLJ_B2531 [Clostridium botulinum Ba4 str. 657]	YP_002863294.1	MSNLIKPGTDNQPAGKYKEVGPRGGNVPKARVVKIDPGDRLPPTQEKGRKWEKFK			YjzC superfamily, predicted hypothetical protein					6115.07	10.17
46	+	PHAGE_Entero_phiFL4A_NC_013644: scaffold protein; PP_00044	2e-24	hypothetical protein Cphy_2965 [Clostridium phytofermentans ISDg]	YP_001560061.1|	MEWLKKLLEGAKKKEDGSLDIESLMKQINTEFPKNAVPKETFNDINSQLKTANTTIADLKKNNGDNEALQKTIKEHEETIKTLEANAANTKKEYALKDKLKDLGVTDADYLIYKHGGIDKFNWDKDNNIIGLEETIKPYKESISHIFKTDKVDTKYNPTGGGNYTGKNPFAKDTFNLTEQGKILKENPAQAKELASTAGLNLNI			Phage gp20, minor structural/scaffold protein		Head structural components and assembly			22878.8	6.35
47	+	PHAGE_Entero_phiFL3A_NC_013648: coat protein; PP_00045	2e-87	phage coat protein [Clostridium phytofermentans ISDg]	YP_001560060.1|	MTGTKLSDVIVPELFNLYVINKTMEKSALVQSGIVVNNSEFDNLASQASPLINMPFFEDLTGESEQIIEDQDLENNKITSNKDVAAIIRRAKMWSATDLSAALAGSDPMAAIGTLVSNFWTRDMQKELIAILKGIFGTVAGEKSEIRLASNLLDISTLSGNAAKWSGSAFVDAQQCLGDAKELLTAVAMHSAVEAALRKQNLIDTVRPSDSPTFDTYQGKRIIIDDGCPYEGSGATMIFTTYLFGEGAIALGNGSPVGFIPTEVDRDKKKGSGVDYLINRKTSILHPRGIKFTNTNVAKTEGPSRLELQDASNWQPVYEPKQIRIVAFKHKI			Phage capsid protein, coat protein		Head structural components and assembly			36109.1	5.29
48	+	PHAGE_Thermu_OH2_NC_021784: hypothetical protein; PP_00046	2e-07	hypothetical protein CLM_2656 [Clostridium botulinum A2 str. Kyoto]	YP_002804807.1	MTNLEKLKKLLGITLEDNSKDFLLEFALEDVEQIVKNYCHIKEIPEALNNTVLKMAIDMYRNENLGEEESSLGSISSITEGDTSISYRSSANEFKDSLLKDYKAQLNKYRKLVW			gp6_gp15_superfamily, phage protein "head to tail connector protein"		Head-Tail joining			13125.9	4.93
49	+	PHAGE_Thermu_OH2_NC_021784: hypothetical protein; PP_00047	2e-05	phage protein [Clostridium botulinum A str. ATCC 3502]	YP_001254230.1	MLDKAFKQARKAVENLYDSTCNITGGKEKVKDPVTKETKIVPKIKYKDIPCRVSKQSLSKNNQTDTVNEVVYELKLFIAPELEIKQGDTVEVTNQFGNKESYRAGEGFPYNTHQEVILSKGDKA			phage protein, no clear domains		Phage protein			13998.9	8.77
50	+	PHAGE_Thermu_OH2_NC_021784: hypothetical protein; PP_00048	3e-13	hypothetical protein CLI_2411 [Clostridium botulinum F str. Langeland]	YP_001391653.1	MSRMGSFDYSDFKNMAKRFNKALDERVIERWIKEFLLQMAFRAERKIKKRTPVGVYPEVSGKTGGNLRRNWQVGSIEKHGDSYVVEIFNNTEYASYVEYGHRTRDHKGWVEGRFMAAISMQEIERQLPKFLEKKQVELLEQILNGR			caudovirales tailed phage protein DUF646; perhaps head-tail adapter		Tail structural components and assembly			17296.8	9.66
51	+	hypothetical; PP_00049	N/A	DNA sulfur modification protein DndD [Parabacteroides merdae]	WP_005650956.1	MIKVEELKKEINDLKKRVAELEKQVQPIEIDRIISHIESHMAEEINNVQGVYNKDTKLITLTPKVSIK			hypothetical protein DUF3373					7910.27	6.73
52	-	hypothetical protein Desde_1097 [Desulfitobacterium dehalogenans ATCC 51507] gi|392392721|ref|YP_006429323.1|; PP_00050	5e-05	hypothetical protein Desde_1097 [Desulfitobacterium dehalogenans ATCC 51507]	YP_006429323.1	MDLNKLAAIEESVLKEFFENNIVDTTNPELVKQIAKISARISIITLSKLLESK			hypothetical protein, no domains		Hypothetical protein			5959.98	5.22
53	+	PHAGE_Clostr_phiC2_NC_009231: hypothetical protein phiC2p12; PP_00051	2e-09	hypothetical protein [Clostridium botulinum]	WP_003364666.1	MDDKLYEVLEYIQVGNSLYRSTNMTHEVIDRVLHFFLQFNYHVIKEIEKAPKMNKLKQEVHLYNGRKRN			hypothetical protein, no domains		Hypothetical protein			8426.72	8.96		***size is off?
54	+	PHAGE_Lactob_KC5a_NC_007924: hypothetical protein; PP_00052	6e-07	hypothetical protein [Clostridium botulinum]	WP_003357940.1	MVEKEIKFSKEQILSSKQFTILEKDILKALLEDKQYSLKEVKKIIDDFNKKEVK			hypothetical protein, no domains		Hypothetical protein			6458.64	8.89
55	+	PHAGE_Thermu_OH2_NC_021784: sheath tail protein; PP_00053	8e-88	hypothetical protein [Clostridium botulinum]	WP_003356497.1	MAGGTWEKQNKIRPGAYINFKSKKREESILGERGIVTMPLSLPWGSEKEVITIHADDDLSKVIGINITDDSALLIREVFKKAKTLLLYRLNEGTKATATLEGLTINAKYSGTKGNNITIVIQNNIDDTSQFEVTTIFEGNKVDKQLVKNIGELKPNDYVEFKGTGELKASAGVPLKGGTDGTVINKDYIDYLYDFNTMGITSKDESVKAIVTTFIKRQRERESKKVQAVLENYPEADHEGILSVKNGVTLPSGVISADQAVAFVAGATAGANVNKSNTYAVYDGAIDVDKRYTNREIEDALKNGEIVFTISNGKVVIEQDINTFKSFSKDKGKEFSKNRVIRTLDSINNDIKLLWERSYIGNGDNNTDGRNLFKKDIIKYLETLQGMNAVENVTPEDVQ…			Phage tail sheath protein, xkdK		Tail structural components and assembly			47628.9	5.25
56	+	PHAGE_Paenib_Davies_NC_022980: core tail protein; PP_00054	2e-15	phage portal protein [Clostridium botulinum]	WP_003356607.1	MGFFKAEDTISGQEARAYITVNGRNEELFYAKKIESKVEKQKTEVKTLGRRGTQNKQQVGKGQAHLLFIMQLLYLEN			DUF2001,phage-like element PBSX protein; core tail protein		Tail structural components and assembly			8851.16	9.52
57	+	PHAGE_Paenib_Davies_NC_022980: core tail protein; PP_00055	4e-24			MLKYMKDGIDTYFDLAVTNEDPTSNIGKQTIVLKNCNLDEVSMAMFDVDSEVLEEDMSFTFEDVDMLDKFNKPVLG			xkdM-like PBSX phage protein		Tail structural components and assembly
58	+	PHAGE_Thermu_OH2_NC_021784: hypothetical protein; PP_00056	3e-11	hypothetical protein [Clostridium sp. JC122]	WP_010292203.1	MDFKDFLMEEFEDAEVIEKTLKIGGKNKVMKFKPISATLGDELRKKCKKVKILKGQRIIETDQDKFIANQIIETTVHPDLKNAELQKAWGVMGAEELLESMKSKMSDGEYADWSNEVVEINGYDKGMQELIEEAKN			Phage XkdN-like protein		Tail structural components and assembly			15574.9	4.99
59	+	hypothetical protein CPR_0843 [Clostridium perfringens SM101] gi|110801893|ref|YP_698168.1|; PP_00057	4e-26	hypothetical protein [Clostridium botulinum]	WP_003364566.1	MKIKRSKLLLISAILGALYSVYLIWHFGGGIFGSKDGVELAGAAIATALVTPHMILVVLATIFNWVAYFSNKRGFALTGAILYSVAGVIFMLYIMFVIPSIVLSFIGYAKLKKIIESNKTNVANNEF			hypothetical protein, no domains					13850.7	9.82
60	+	hypothetical protein H04402_02597 [Clostridium botulinum H04402 065] gi|387818791|ref|YP_005679138.1|; PP_00058	6e-59	hypothetical protein H04402_02597 [Clostridium botulinum H04402 065]	YP_005679138.1	MKKIMSIVFAALLVVTFNACDQKNPAKDGNTTETSAKNTSVEKNVDKKKADYKEINKGDLVKIDDYCEFKIINTKFAKKIVPPKPEGMHTYYEAEEAGTTYFDTTINIKSLLTSGKSADEFLSVKVIYDGKYEYNTFSTIEENGGSNFTYTNITSIEPLKNGILHFLAEVPEGVEKDNKTLEVIITANKQQFKLKIK			phage lipoprotein ?					22134.3	6.75
61	+	PHAGE_Thermu_OH2_NC_021784: phage tape measure protein; PP_00059	4e-31	phage protein [Clostridium botulinum H04402 065]	YP_005679137.1	MLKNRKEVIIISTVSASLRMFDQMTRPLQQVTQALNLTISAMDNMNNSANRDIRITNSLNTARGAIQRASAGLQELASSQDRASNRQNNLNNSFNQGTNSANALLNKVKGLASAYLGFQAIKKGIDLTIVGAAKLEQQLITISGMLGNKEVGKAFFGELNKYANISVYGLKEFNTITRSFIQFTKNTDNLMKLNKTAEKLAFLDPTQGLEGAGFALKEALSGDFMSVRQRFGFGKADAEILKASKSMDDFINKFNKLLASKGATDKAMEEFNQSAIAQFNNLKSNIETAFSQAGENALNAVKPILSRINQGFRNGSFQPFFDGINAGITIIANAVVWVSDVIQSGVDIVSKVFNAVLINIENTGIALWALTPIILGLVAAWGTYNAVIFITNALITITH…			Tail length tape measure protein		Tail structural components and assembly		667	72495.4	9.25
62	+	PHAGE_Thermu_OH2_NC_021784: peptidoglycan-binding lysin domain-containing; PP_00060	1e-35	phage protein [Clostridium botulinum A str. ATCC 3502]		MYKVYLGINNGEEGFILPVLPEKIEFEEDGDNKTFDIINLGEINTINKPKLTKISFESFFPKYKGPYVSPEQLFEPSFYINKIREWREKEQKIRFIFVGSTLGINDLFTIENFKISENGGEVGDIYYSIDLKRYKNYVAKKVVIVKPKNNNTAKNLAKVNKKPPRPVEKPKVRTHTVVRGDTLWHIAKRYLGNGARWKEIYNLNKDKIKNPNLIYPGQIFKIP			phage-like element PBSX protein xkdP, lysM, LysM peptidoglycan binding domain		Tail structural components and assembly			26005.1	9.6
63	+	PHAGE_Thermu_OH2_NC_021784: hypothetical protein; PP_00061	1e-76	[Clostridium botulinum H04402 065]		MQIQLLVDDKKGNVFDISELVSEVTRKTKRKGNPSSLDIKLIKDKTISINNGDVVSFKVDNNKVFYGYVFDNGGSKDPEIKLTAYDQIRYLLFNDTYVFKNKKASQIISQIAKDVGLRIGTIEDTGYVIPQLLEDDKKLLDIIYSSLDKTLMNTKQTYVLYDDFGYLTLRNINNMKQPVVISDDNNLGDYDWKNSIDSDTYNRVKIVRDNKETKGRDVYIAQDNKNIAKWGRLQYYHKVDEKMNKAQIQELVNSTLQLKNKEKKTLKLKDVISTDISADLKLRAGSGVYVDIKEKGIKQYYLIEEATHKFEKGNLIMDFDLKVV			phage-like element PBSX protein xkdQ, cell wall hydrolase		Tail structural components and assembly			37333.7	8.85
64	+	PHAGE_Thermu_OH2_NC_021784: hypothetical protein; PP_00062	7e-14	phage protein [Clostridium botulinum A str. ATCC 3502	YP_001254240.1	MGMIEIMKKAGMDAFGASNPVNILFGEVLSIEDFKIKVDQKLILDKDFFIIPERLTRYEVNLTHNHGYSNALGKLVIREGIKQGDKVLLLRVQGGQQYVILDKVV			phage protein, DUF2577					11847	7.97
65	+	PHAGE_Thermu_OH2_NC_021784: hypothetical protein; PP_00063	6e-27	hypothetical protein [Clostridium botulinum]	WP_003364564.1	MSEVSILPQGATIDTDIGIEENYIEPTKTYKIDFEAGKIVGFCDGIEALKQAIYLILNTERYEYLIYSDDYGSELKGLIGKDRDIAESEYKRRIKEALIQDDRINNIDNFIFNYDGDNVLMEFIVFSIYGEFSIKKEVQ			phage-like element PBSX protein xkdS, DUF2634					16049.1	4.34
66	+	PHAGE_Thermu_OH2_NC_021784: baseplate J; PP_00064	1e-86	phage-like element pbsx protein xkdT [Clostridium tetani E88]	NP_782676.1	VFEEQTEENILKRMMDKVPEDLDKREGSIIFNTLAPVALELAFGYSQLSHFLDCAFPNIDTPVEYIEKRANEEGIKRKQAIKAIKKGYFYNSDKKPLNIPIGSRFSVDKINFKAKEKIDNGIYKMECEEFGSIGNIHSSNLIPIDYIEDLSIAELREIISEGLDMETGEDLYNRYLEKIQKPITSGNIYHYKKWTMEVDGVGKAKVFPLWNGNGTVKIVIVDSNKKTASETLIKSVYEYIEEKRPIGPTVTIRSAKEKSINITAKITLANGFNIGSIQSELSNLLDNYLKEIGFEISYISIARIGNIILNTSGVLDYSDLKINNSTVNISLEDEEIPVLGHVELEV			phage-like element PBSX protein xkdT, baseplate protein; phage Mu protein-like protein gp47; CTC02115		Tail structural components and assembly			39122.7	5.08
67	+	PHAGE_Bacill_BCD7_NC_019515: putative tail fiber protein; PP_00065	6e-05	hypothetical protein CTC02114 [Clostridium tetani E88]	NP_782675.1	LYPGSIDKFTEKLNKIDGNVYVIEEEIILINGVYEGELEHDNVNSSSVRVYTGPKLTGDKIENFILSTPSGTLWKKEIKIFAKVDKCYITYETPGDTVEADDINKVQGSIVKTQIEIEQVKKETKNLDKNKVDNIIGKQLSTEDYSTEEKKKLRGIEDNANNYIHPLTHLADMIEETDTKQFVTQAEKDKWNSINDSKGCVKSVNNKTGDVMLNASDVGAEPSINKKTGFNLDKSDSVTSTSSSTLATSKAVKSAYDKALQAFQLVSDGKLKIATAITDKGITTSSSDTFQKMADNINNISINGDLRKTYLKPFSKLTGNIRYINSSRELMYIIPGAHKLDIYNFNGVKIKSMEYPYHDNKINNSVFGVDSFIYGGYYSNYNWFICSYNGTRLREIDGS…			phage tail fiber protein		Tail structural components and assembly			55260.2	5.46
68	+	hypothetical protein CLM_1476 [Clostridium botulinum A2 str. Kyoto] gi|226948582|ref|YP_002803673.1|; PP_00066	4e-07	hypothetical protein CLM_1476 [Clostridium botulinum A2 str. Kyoto]	YP_002803673.1	MNILKILDINKNNIMDYKGLNIDFFTAGSQFYYKENNIENCLVKTEENLEFKHDDIVEITEEEYWNIIENYKPAEPELAEEQKKIEQLERDNINNMKAMVELHAKILALEGKL			Hypothetical protein					13397.2	4.58
69	+	hypothetical; PP_00067	N/A	hypothetical protein [Subdoligranulum sp. 4_3_54A2FAA]	WP_003529590.1	MLERIKLAWKILISKGGEKEMVLIYVALLMYGEMKFNEVPGPMKEVVANALKMLNLEHLANGKND			Hypothetical protein					7374.91	8.01
70	+	PHAGE_Thermu_OH2_NC_021784: hypothetical protein; PP_00068	3e-48	NP_782673.1		LYGSINYGANQYGQELETKNKEIELYRPDLLAYLPPDLRKIKEFKVWDDVVGYELALLNWKREDLIKQCFIGTATWGLGLWEDEYGIETDLNKSYEERREILKAKKRGHGTVTKKLIKETAEAFSGGEVEIIEHPESYSFVVQFIGIKGIPRNMGDFKEMLETIKPAHLAYEFKYTLTVWNFLKEQDLTWQSSNSKTWDELRVYEGDDMDENNS			CTC02112, phage-like element pbsx protein xkdT DUF2313, phage portal protein		Tail structural components and assembly			25057.3	4.91
71	+	PHAGE_Thermu_OH2_NC_021784: hypothetical protein; PP_00069	1e-06	Hypothetical protein		MKITANYGLKKPEGHDAVNIEDLNYNSDIVDKKINEIEAKAEKAFTHASNGKKFIRDAIAGKDKNIIIPSDPTFEDLANSIRQMSIGAKMYAGKSIVEDFGIIRGEGFDFKPEIIFFTRVSKDGDRWFNYVYWRWNSEFFVRSVGGNSSMGKIYTYPTWFEVKVSSDIAQVGSEFEWLAIGKDPEGYGRYNE			hypothetical protein			-	192	21869.6	5.54
72	+	hypothetical; PP_00070	N/A	Hypothetical protein		MNKRIKFITPILCGVLLSSSFLTVTNVQASTITKNNLELEISKRSIIPFNQKFSPVCGFSDDTNGPMEQIEKYIYKSVAEGTPPTAQGIRNILVKCGINRNIANSISFSLLDLAIKTGDEYSQSVFPETSFHNFRSHEEEKFLILGCGDGTYSLAVGNPSVKSYSIYGVLSNKDLLAIKKYDEENPVDEADPPWDWLEEALINTGVVKDPAMAHRFVNNSPLYSLSNMHVVQELIDLNENLYILMGDDNEHIVITREPR			hypothetical protein			-
73	+	Rhs family protein [Clostridium tetani 12124569] gi|557605124|ref|YP_008773235.1|; PP_00071	2e-29			MQARKLMKDRELAAYLDINNSNLPFEYYENKYLKQGYTGNLLYRKILEASNRTNKEVNKQLGII			Phage protein; rhs or morphogenesis protein					7600.74	9.48
74	+	PHAGE_Clostr_phiSM101_NC_008265: hypothetical protein; PP_00072	6e-19	membrane protein [Clostridium sporogenes]	WP_003483756.1	MNEELIRDKLGTHDKRLNDHAGRLDKLEQNQSRVDVKIENLCDQIKQLVSVMKWYIGLTVGALVSFFFYAIQHNIFK			XhlA superfamily, cell surface haemolysin		Lysis		105	12542.5	8.89
75	+	PHAGE_Clostr_phi_CD119_NC_007917: putative holin; PP_00073	5e-12	phage holin [Clostridium tetani]	WP_023437994.1	MKGGNDYEYVDIRIIDRLKKYYTIWRCNMNEELIRDKLGTHDKRLNDHAGRLDKLEQNQSRVDVKIENLCDQIKQLVSVMKWYIGLTVGALVSFFFYAIQHNIFK			phage holin gene		Lysis	-	89	9727.76	6.16
76	+	PHAGE_Clostr_c_st_NC_007581: putative N-acetylmuramoyl-L-alanine amidase; PP_00074	7e-33	glucosaminidase [Clostridium tetani]	WP_011099354.1	LSYTTNFINSVKDGAIASQKKYGVLASITIAQAILESGWGKSSLSRDCKNLFGVKAIGGWRGCKKSYPTYEYYNGKKTLINDYFRVYNSYAESIEDHALFLVNNSRYKQHGFFNEKDYVGQANALQRAGYATSPIYAQQLINLIRQHNLNEYDNINNSYINIDGGGYASYQGGAPGINLIIRDYSKDINRIFAWVDNDKGASWAFDLTPPNSNYTKLFKNTSKVITKRNGGYTFSKGSIYKINVKGYDKKGKVVAENQIVLKVPKC		CTC01112	Flg; Glucosaminidase superfamily; n-acetylmuramoylamidase; mannosyl-glycoprotein endo-beta-N-acetylglucosamidase		Lysis		266	29894.7	9.51
77	+			hypothetical protein [Clostridium tetani]	WP_011099355.1	MNRELYKNLINNTIEYYLPEYNLQQIINNLTKQKIASYKEKENSVLINTSESKSQRIKKCIDNNSDTFYIIENMLINKAYRYAIYYKCDNFNLNDNIENYIDIESLKCEKFNLIEEFDKPIFVQTDDYIAFKFCKSINPFIIKLDQTKDVFYSTLWVYHKKMKILEHRFDMIGFKSDDTFYETTFKPQLYKICTDFNCTINEFRTSKIIKCIVQNKKDEVNEISQCMGLKADSLAKLKAGKTLVMPFIGDLEIIMEESKELFDKTNETKLIKKMLEKYINNIKENAKYKSRLLSWCKGEYNSLCVNILFSYRDKNYDLFNFQDPKKINMELMNYAIEYIWGIRGDIENIR		CTC01113	hypothetical protein		Hypothetical protein		350	41879.4	8.13
78	+			hypothetical protein [Clostridium perfringens]	WP_011590487.1	MPSNIYGGLEGILKILDDKQIESLKSFLEYQYKSHVSCSDIANRLDITYDKAKELIKILLRNNVLEMNFKIFCENELDTNIQDTYENIEDIPEEPCSNCEKKCSILKNVIVIYKVISRDIYE		-	hypothetical protein		Hypothetical protein		122	14232.4	4.73
79	+			hypothetical protein [Clostridium tetani]	WP_011099356.1	MSEEKYKFQECEYLLDKFEDFNKDAPDILAKVLQKRSGINSEEFNELYKLLINMHSNEEKYKGVKAKTKGNILEKIIELITIKTKLFKLFTNVSNNSNEYDIIITPSELATMSYNALPEIIYQPIICECKNYKKPVDVTWIGKFYMLLSISNIKCGIIFSYEGITSGKGAGKDKGQNDSEEWNNAKGLIKKIFLKDGIVIIDISKKELDSIKNGKRLYDIIQSKYADLMFMTNIEKYKIEHISSEKIKEIIEDVNEQVEFYESKKFKK		CTC01115	restriction endonuclease maybe?				268	31136.1	7.53
80	+			DNA polymerase III subunit epsilon [Clostridium tetani]	WP_011099357.1	MFIYAFKISTIKKNIKDQSSNNEVVNEKTEDNLLKQTDYLSNIHELEDDKGREETSDLSSDEYYKKLCGRDKHINYSKSVFDEFVVIDLETTGLYPVTDKIIEITAIKYKSGQIVEKYNTLINPKINIPKRATEINNITNNMVKDSPVIEDVLPELLKFIKEYPLVAHNASFDIKFLNANLALINREIKNVAIDTLQLSRAMYTFLPNHKLTTIKEHLCISEDNSHRALPDCITTAEIYLDYCYKANNNLKEFNELEKACFKVIKDMLNKNNRDTEFLKLKHTGNYTDIAYFYPLVRIKVGDRKQYFLTNIPLEELKEHETEKPSKSENFKSRIHLKSEEDLKPFEEYIIQIFDEKKKSFEWYKNNIKSSEIEIVKYLAN		CTC01116	DNA polymerase epsilon subunit; DEDDh 3'-5' exonuclease fomain family; polymerasePRK05711; RNAse T				380	44579.9	5.95
81		attR				AAGAGGTAATGAAATA
82	+			sporulation sigma factor SigK [Clostridium tetani	CDI49206.1	MDVLGTDEDAIVDIVEYRIKLKKLYEKIDICLTEREKAVIEMRYGLVDGGIKTQREIAEILGISRSYVSRIEKRSLKKLCKEMQKP
83	+			shikimate dehydrogenase [Clostridium tetani]		MKYTGLLGKNISYSQSPKIHNEYYEKNNIPFKYKIFDVNEDELFYFIDTLYRKNIVGFNVTIPYKTKILKYIEKLVYPADKIGAVNTVVVLKDKLIGFNTDYYGFTESLKRRNVELRDKNALIIGNGGSALCVYYALMDIGCKNLDVLCRNKDKNIEKLKEIRCFYDFYDIIKYEQYDIIINCTPLGGNNYIKNLPINLEKIKLKKDVIIYDLNYKTQDTIFINQAKSMNIMAINGEDMLRLQAYKAIDIWGIYILNGEDK	KGI40287.1
84	+					MESLSSLLETTLQHNGSDLHLTVGVAPTIRVNGELTQVSKDKLKPKDLEKYAKEILGEDFEEYCERGEIDTSFSIPGLGRFRVNVFKQRGSHAIAIRIVGVRVPSLNTLNFPETIKELSLIKRGLILVTGPAGAGKSTTLAAMINEINSKRSAHIITLEDPIEYLHKHNNSIVNQREIGKDTKNYTQALRAVLREDPDVILVGEMRDLETISIALTAAETGHLVLSSLHTIGAAKTIDRIIDVFHSSQQQQIRIQLATVLKGIVSQQLVPRKDGEGRVAALEIMIATHGIQNMIREGKVHQIESSMQTGIKYGMKTMDMALAELYKKELISYDKAIAYSTDREIIKKMISI
85	+					MEILSNITHEVTKIITWIVFVISMYYLIISFFGIWIKKDEEKCKPKNKFALVVAAHNEEIVIENIVHSLKELDYPEELYDIFVIADNCTDRTAERARKEGAIVYERFNKEKRGKGYALEWMFSKIFKMTKGHNAVVVFDADNLVHKNFLNEMNKKMLRGNKVIQGYLDSKNPEDTWITGSYSISFWTSNRMFQLSRSNLGLSNQLGGTGFCIDIDVLKEIGWGATCLTEDLEFSCKLVLNGYKVSWAHEAIIYDEKPLTLKQSWSQRRRWMQGFADVSHRYFFRLIKKSVKDLDFKALDCALYSIQP

## Sheet: ATCC 453
Gene No.	+ or -	PHAST HIT	p-value	BLAST HIT	ACCESSION #	AA sequence	Gene ID	Ref Gene	Function		Category		# AA	MW	PI
	CDS_POSITION			Phage BLAST_HIT	Blast HIT	ACCESION	E-VALUE	AA SEQ										Gene ID	Function		Category			Size	MW	PI
1	+	PHAGE_Corona_SW1: ORF 10	9e-21	uridine kinase [Clostridium tetani E88]	NP_781710.1	MSKRPILIGITGGTGSGKSTVSKEICRRFDKELIVMIEQDSYYKDQSHLSIEERVKTNYDHPNAFDTELLVKHLKELSYWSKVEKPIYDFELHNRKNETEIVEPTEIIIVEGILVLEEKEIRDLLDIKIYVDTDADVRIIRRLVRDIKERGRSLDSVINQYLNVVRPMHMQFIEPSKRYADIIIPEGGHNKVAIDIIVGNIKQMVQKSE		CTC01064	UMPK; NK superfamily		genomic		209	24320	5.92
2	+	PHAGE_Choris_'L': unknown similar to AMEV156	5e-05			MFFIHKERCYIILLFFLISLGFLNLRLYNLQYKDRERYNVMANMQHSYVETTRDLNYKLLDCNGDNLLKYKEEYKAVIIPKVFIKQNEEENYKEYLKIIEELELYNEGYNNLDITSNAKHYFTIDLPTYEKIKDIKNIKGFYTFKNLKVDRSEAWSLENMITTTKNISSGKEKSLGSLEMTIRNKLKNNKNYTIEFEKDVDNNILNIEENIPKNNLNVKLTLDRNIQEDIKELLKSKYGDYEQIGVILMESNSGNIKAMVQKDDTLPNINIGAETLNGFFPGSIYKTLVMETILEKDNDNVNKSFSCKGLYEDNNKGINHGSLNINDAFVVSCNHIFSQLGIESGFQSMHSLSKSQGLLDKVLNLDREQSGKFEVEEPKMENGSLGLTAIGQNMRITPI…		CTC01065	Penncillin binding protein, transpeptidase		genomic		550	63131.8	5.78
3	+	PHAGE_Bacill_vB_BceM_Bc431v3: putative RNA polymerase sigma factor G	7e-11	RNA polymerase sigma factor [Clostridium tetani E88]	NP_781712.1	MYMFDSIINILGSNILLTAYVTGNNSFPKPLKAEEEKYYLKQLEKGDISAKGVLIERNLRLVAHIVKKYSFPGKDMDDLISIGTIGLIKAIDSFKIDRGTRLATYAAKCIENEILMLIRNNKKTKGEVYLQDPIGIDKEGNEIPWTSYQSRA		CTC01066	Sigma70_r2 superfamily; sporulation SigK factir RNA polymerase		N-term sigK		152	17177	8.85
1	1	10		attL		-	N/A	AGGCAATGAA
2	1541	33		PHAGE_Bacill_SPBc2: site-specific recombinase; PP_00015;		gi9630126	6e-50	MNKICIYLRKSRADEELEKTLGEGETLSKHRKALLKFAKEKKLNIVEIKEEIVSGESLFFRPKMLELLKEVENKQYTGVLVMDMQRLGRGNMQDQGIILETFKKSNTKIITPMKTYDLSDDFDEEYTEFEAFMSRKELKMINRRMQGGRVRSVEDGNYIATNPPLGYDIHWIKKSRTLKINTHECEIIKLIFKLYTEGNGAGSIAEHLNNLGYKTKFNNNFSRSSVLFILKNPIYIGKVTWKKKEIKKSKNPNKVKDTRTRDKSEWIVVDGKHEPIISMKIWNKAQEILNNKYHIPYQLVNGPANPLAGIVICSKCKFKMVMRKLKGIDRLLCRNNKCNNISNRYDSTEKAIVQALERYLNEYRINISNKNKTSNIKPYERQINILEKELAALNEQKLK…										CTC01067	Ser Recombinase, PinR, integrase, traspsases;stage V sporulation protein E;		Lysogeny			502	9.58	58749.4
3	1881	1564		hypothetical protein Clos_1650 [Alkaliphilus oremlandii OhILAs] gi|158320679|ref|YP_001513186.1|; PP_00016	hypothetical protein [Clostridiales bacterium oral taxon 876] ref|WP_021656815.1|	-	1e-17	MENEKIFELIEKMYIDLKGSQEKMYIDLKGSQEKMYADLKEGQEKMCTELKSEISEVKKTVIRIENDHGKKLEALFDGYKQNSEKLNRIEDEVAKHKEVIIKRIK											hypothetical protein		hypothetical			105	6.18	12439.4
4	2223	1900		PHAGE_Banana_Vietnam: putative polyprotein; PP_00017;	hypothetical protein CTC01068 [Clostridium tetani E88] ref|NP_781714.1|	gi65362561	9e-05	MENLLKEILSEIKGIKETQEKMQSEITGIKSEVSEIKETQENMQSDITEIKEKVNAVYNQTADLTEFRTESIENLNQIKDDVEYLTHKESQNEKVLFNLQRKVTTNR									***not 100% match***		DUF948; Reovirus sigma C capsid protein; stress proteins		hypothetical			107	4.81	12521
5	2709	2251		PHAGE_Clostr_phiCD27: hypothetical protein phiCD27_gp43; PP_00018	gp23-like protein [Clostridium tetani E88] ref|NP_781715.1|	gi209901280	1e-35	MSYDTLLDEAFNNDIMVKEIDLKTKDGLCYGNRIAINKNLTTNREKRCILAEELGHFYTTVGDITDQSKIVNLKQEVRARRWSYEKLIGIIDLVNAYNNGARDKYTLADYLNVTEEFLEEAINYYKTKYGLYYEIDNYLIYFEPTLGVMKIF										CTC01069	gp23-like protein;DUF955; toxin-antitoxin system		phage protein			152	4.99	17861.3
6	3180	2725		PHAGE_Clostr_phiCD27: putative PHAGE repressor; PP_00019	DNA-binding protein [Clostridium tetani E88] ref|NP_781716.1|	gi209901281	1e-13	MGLEIINKIRKEKGFTSKELSQKSKVPIGTLNKILNGQTKNPAYETILALANALNCPVDMFCKNDEFKLKNNLYNNLSKKETTLLTNFNKLNETGKDEAIKRVEELTQIDKYTHEEKNHLMPIAAHDKEGNFSKEDMEHDLNLMKDDELWK									***mid homology	CTC01070	HTH_XRE transcriptional regulator; COG3655; Cro/C1-type HTH DNA binding domain		Lysogeny			151	6.44	17425.9
7	3344	3559		PHAGE_Geobac_E2: hypothetical protein GBVE2_gp029; PP_00020;	phage protein [Clostridium cellulolyticum H10] ref|YP_002507385.1|	gi148747756	4e-07	MFPNLKAEMARSGIRVNDISKMLGVSEKTARNYLSGRTKISWLDVLTIQAKLFPDLKVGYLFAIDTKKIKN											HTH_XRE superfamily; transcriptional regulator; CRISPR locus domain; DNA binding protein		Lysogeny			71	10.07	8045.54
8	3580	3759		hypothetical; PP_00021	hypothetical protein [Enterococcus faecalis] ref|WP_016622751.1|	-	N/A	MNLKNISTEDLIKELISRKNVEIYNCGLYGKHEAQIKRKYTQDRDPVKLPLHYKLIVVE											hypothetical protein		hypothetical			59	9.13	7000.19
9	4000	3764		hypothetical; PP_00022	hypothetical protein [Enterococcus faecalis] ref|WP_016622751.1|	-	N/A	MLIPSNATSIPWTFKSWITNFKEVDLPIGDLARDIINDSNFPKDDTFGIIHEYICYKTTSSEVIETFVTTWNFYLATK											DUF1250; unkown but present in lactobaccilus		hypothetical			78	4.6	9026.24
10	4501	4085		hypothetical protein CTC01072 [Clostridium tetani E88] gi|28210774|ref|NP_781718.1|; PP_00023	hypothetical protein CTC01072 [Clostridium tetani E88] ref|NP_781718.1|	-	2e-60	MYNGNVINFLGADTMENKIYDLLEKMYVDFNQRFEGLEKTTSKIKSQVDTNSLMLEKIQTDIKTLAEVQQSFSEQLDRAKDKDGKTLGERLDIIELAISNTSKSVNDVIDAIDVIKETTGSHEMDIKILKKIRNNHSL									***not 100% match***	CTC01072	hypothetical protein		hypothetical			133	5.08	15181.3		missing some at 3'end
11	4584	4718		hypothetical; PP_00024	hypothetical protein [Clostridium perfringens] ref|WP_003459576.1|	-	N/A	MAAIVRIIEPDISDEENERNLQEVIEVLERIADSISISKSTKDE											hypothetical		hypothetical			44	4.19	4999.58
12	4876	5307		PHAGE_Bacill_BCJA1c: hypothetical protein BCBBV1cgp18; PP_00025;	hypothetical protein CTC01073 [Clostridium tetani E88] ref|NP_781719.1|	gi56694886	4e-06	MIKQMLERRVGHLSNDEFKEVMDIVTDDIKFNRINFSKRTNKIELIEIAERSLQALRRMELEYDRYGRAKYNPFIHRNTGKPWSNTDLNYLINWYDIIGPDEMSFALERTIATVMNKVYTLRKKGVMDKHKRIRNCKRVRSMH										CTC01073	hypothetical; transcriptional regulator ?		hypothetical			143	9.86	17269
13	5390	5743		hypothetical protein CLM_2679 [Clostridium botulinum A2 str. Kyoto] gi|226949739|ref|YP_002804830.1|; PP_00026	hypothetical protein [Clostridium botulinum] ref|WP_003357951.1|	-	1e-38	MLVARIKQIKQESYSLSELRDLEDLIINNMGEDAWNAIMYFHEVKIQDLKENSVYIEKDIKDYDLSLTALRSGVTGEIEIIEKLIDKVTNAKRLNRETLIKELNGISNRLYDNEGYL											hypothetical		hypothetical			117	4.84	13637.6
14	5764	6015		PHAGE_Clostr_phi3626: Gp30 protein; PP_00027;	hypothetical protein CLI_2442 [Clostridium botulinum F str. Langeland] ref|YP_001391684.1|	gi20065993	9e-05	MDKKVAIVRFPRGSFSQDYSYKTDMENLKEGDVLVVQANNSYAIALFQRYSKDENKIKQATKWVVQKVDVEAFENRLFLGEFE											phage like		phage protein			83	6.24	9716.02
15	6015	6275		hypothetical protein CLM_2677 [Clostridium botulinum A2 str. Kyoto] gi|226949737|ref|YP_002804828.1|; PP_00028	hypothetical protein CLM_2677 [Clostridium botulinum A2 str. Kyoto] ref|YP_002804828.1|	-	8e-27	MDKNYEIIQDILCRAIEITVNQKQDVSWEFFSLSKTLSISISFNGECKEGLVKTYSVKVEDVECLKIIQDELINLQYENLDDEFLG											hypothetical		hypothetical			86	4.25	9984.35
16	6308	6784		PHAGE_Bacill_phiAGATE: hypothetical protein; PP_00029;	hypothetical protein CLI_2440 [Clostridium botulinum F str. Langeland] ref|YP_001391682.1|	gi448260843	3e-07	MKITAEFNSSEELISFINTFGANALKGIESKKEVQEVEVKEVEVKEVKKETVTEKKEEVKQVDTPKEEVKKETVVEKKEEIKKEEKSNPLKNEQVKTVDPPSKEKITKEMIRATFAKLIKAGKAKEAKDITTKYGAKKVPDLKEEDYTAILKEVEEIL											hypothetical		hypothetical			158	5.92	18025.8
17	6784	7929		PHAGE_Staphy_2638A: ORF010; PP_00030;	hypothetical protein CLI_2438 [Clostridium botulinum F str. Langeland] ref|YP_001391680.1|	gi66395460	7e-93	MAAHALLSASGASRWLACPPSARLEEQFENVSSEFAKEGTLAHELGELNLKLNLEEITKRKFNSEIKKIEENELFTKDMPDYVEIYVDTCMEKVAEAKAKTPDALFKIEQRLDFSEWVPEGFGTGDFVIIADETMEICDLKYGKGVPVSAIDNKQMRLYALGAIAEFSFLYDIEKIKMTIIQPRLDSISTDEMMIEELLTWAEEELKPIAKLAYEGKGDFCAGDHCKFCRAKAICKARANKNMELAKYDFQEPVTLDNNDIAFILSRADELIKWAADVQEYALGQALQGEEFDGFKVVEGRSNRRWTDESKIGEILLGQGFLENVIYTKKLTGITNMEKAIGKKEVTRLLGDYIIKPQGKPTLAPITDKRPVYNSAEADFK											phage protein;DUF2800; Phi APSE P51-like proteins; Cas nuclease		phage protein			381	4.9	42979.2
18	7954	8514		PHAGE_Staphy_2638A: ORF018; PP_00031;	phage-associated protein [Clostridium botulinum A2 str. Kyoto] ref|YP_002804825.1|	gi66395467	8e-57	MIMIKAKRTGTKVTTGKVRLSYAHLFEPHAIEGNEPKYSVSVIISKTDTETLKAIKEATEQAKKEGASKWGGKIPATLKTPLRDGDVERPDDEAYTNCYFLNANSKNKPGVVDKDVQPILDATEVYSGCYARLTLNFYAYSASGNKGIACGLGNVQKLEDGEPLGGFTRAEDDFEAIETAEDDFLG											phage associated protein;DUF2815; C2 domains present		phage protein			186	5.2	20262.8
19	8565	10538		PHAGE_Staphy_2638A: ORF004; PP_00032;	DNA-directed DNA polymerase I [Clostridium botulinum F str. Langeland] ref|YP_001391676.1|	gi66395454	0	MIFIDTLAIDVETYSNIDIKTYGVYKYVESPDFEIMLFAYAFNDDPVQIVDFMNGEKLPCNVFYALTDPNIIKTAFNANFERNTIKNQYPALCPPEQWECTMVKALTLGLPSSLDMVGKALNFEEDKQKMKEGKALIQYFCKPCKPTKSNGKRTRNLPEHDMEKWELFKEYCKRDVEVEREIRNLLNRYKTTEEEKKLWQLDQRINDRGISTDLILIKQAIECDADYTKRLIHAATKLTGLENPNSPTQIKKWIGQRLGREVKTLTKTSIPELIKESESLGKSEVIKMLELRQLMAKTSIKKYESMNKARCKDGRVRGLLQFYGANRTGRWAGRLVQVQNLPQNHLPDLDDARNFIREGKFEEVEFLFDSVPDTLSQLIRTAFIPKEGNRFIVSDFSAI…											DNA-directed DNA polymerase I; XRE transcriptional regulator		DNA replication and modification			657	8.56	75816.3
20	10550	12976		PHAGE_Entero_phiFL4A: VirE domain protein; PP_00033;	virulence-associated E domain-containing protein [Clostridium botulinum A2 str. Kyoto] ref|YP_002804821.1|	gi281416460	0	MEIKTKNNLDINIKYDGSIAIATGKSRKETHWKNKNILWSTLVDKLSKTTRTPETYAEYKKMSKSERDRIKDVGGFVGGGLKNGRRKAENVQNRTLLTLDLDYVNGDIWSSVELLWDFSVVMYSTHTHAPDNPRLRLVIPLSRPVLPDEYQAISRMVADDIGIDQFDDTTYEPSRLMYWASTSSDGEFIFKIQDEPWLNPDEILDRYTFGWQDVSYWPESSRSRAKLNNVIKKQEDPLSKKGIIGAFCRTYSISEAIAEFLNDVYTPGIDDTRYTYAEGSTTGGVVVYDDKFSYSHHGTDPSSSILCNAFDLVRIHKFGYLDDEAKPDTPANRMPSFTKMNEFASSNEKVMQTLGKERMEKAQEDFGIAEMEEVDTEWLKEITYTEQGKVRSTISNFLL…											virulence-associated E domain-containing protein		???????????????????????????			808	5.64	93173
21	13339	13521		PHAGE_Burkho_BcepC6B: hypothetical protein BcepC6B_gp30; PP_00034;	phage associated protein [Clostridium botulinum] ref|WP_003357936.1|	gi48697220	1e-08	MPDRIILLPQGRIVFIELKAPGKKPRSIQKYRIKELKNLGFRVEIIDSIEGVNNFIREIK											VRR nuclease superfamily; restriction nuclease		DNA replication and modification			60	10.2	7032.44
22	13537	13659		SNF2 domain-containing protein [Clostridium botulinum A2 str. Kyoto] gi|226949727|ref|YP_002804818.1|; PP_00035	phage-associated helicase [Clostridium botulinum] ref|WP_003357780.1|	-	6e-10	MSKKKEGDIMNFTPWNYQQYAINHILDHNASGLFLDMGMG										Fragment	hypothetical		DNA replication and modification			40	5.97	4617.27		MNFTPWNYQQYAINHILDHNASGLFLDMGMG-D-GKTVSTLTAIDYLLYLGDVSKILVIAPLRVAEDTWSAEIDKWNHLKHLTISKILGTPKQRIKAVEKSVDIYITNRENVVWLVDNYFKNWKWDTCVIDELSSFKSSKAKRFRALKKVRPYFKRIVGLTGTPAPNSLIDLWPQLYLLDGGKRLGRTITSYRQQYFYPKQMNGHVVYKYGLKDRAEEQIHKKIGDICISMMAKDYLDIPERIDNVININLPKGSIDKYKQLEKELVIELGEDDITAANAAVLTNKLLQISNGAIYSEDKSVVEIHDEKLKALLDIIESANGKPVLIFYSFKHDFDRIVNFLNCKKLKAVGLRDSDDIRKWNNGEIPILLIHPASAGHGLNLQYGGNIIVWFGLTWSLE…
23	14167	14955		PHAGE_Entero_phiFL4A: DNA helicase; PP_00036;	SNF2 domain-containing protein [Clostridium botulinum F str. Langeland] ref|YP_001391667.1|	gi281416462	1e-81	MNGHVVYKYGLKDRAEEQIHKKIGDICISMMAKDYLDIPERIDNVININLPKGSIDKYKQLEKELVIELGEDDITAANAAVLTNKLLQISNGAIYSEDKSVVEIHDEKLKALLDIIESANGKPVLIFYSFKHDFDRIVNFLNCKKLKAVGLRDSDDIRKWNNGEIPILLIHPASAGHGLNLQYGGNIIVWFGLTWSLELYQQANARLHRQGQKQSVIIHHLVAKGTVDEDVIKALDNKEVNQNTLLEAVKARLEQHKEGLYG											DEAD/DEAH box helicase and SNF2 domain-containing protein, COG0553		DNA replication and modification			262	6.21	29571
24	14948	15331		PHAGE_Bacill_phi105: hypothetical protein phi105_47; PP_00037;	putative alternative sigma factor RpoH [Clostridium botulinum BKT015925] ref|YP_004397338.1|	gi22855040	0.0001	MDKHTYEKYKRQVENDLRNYPYWLIAMETPNLGYPTRWGEIGQGGYNGTSTVETDMLKDMERKWKVEVISRVLNCLDSKSKTIIEEWYFRDTMTREQIQEEIGLDKNRFYHLRNRTLKKFMIAIGYI											phage arpU transcriptional regulator; putative autolysin regulatory protein part of rinA; putative alternative sigma factor RpoH		DNA replication and modification			127	8.59	15370.6
25	15533	16027		PHAGE_Lactoc_Tuc2009: hypothetical protein Tuc2009_28; PP_00038;	hypothetical protein [Clostridium pasteurianum] ref|WP_003444941.1|	gi13487829	1e-37	MAKSKYETNVKDKLILVEGWARNGLTDEQIAKNLGIGYSTLKEYKKKYPAFLAALKKGKEVIDFEVENALLKRALGYEYEEVTKERILKKDEQGKPLTDIHGFPIYEMVVTKTVKKEVTPDTTAQIFWLKNRKPEDWRDKQNIEHSGNLSNEVNITIDGENYGD											HTH_LUXR superfamily; phage terminase small subunit		DNA packaging			164	6.77	18898.5
26	16017	17255		PHAGE_Thermo_THSA_485A: PHAGE terminase, large subunit, PBSX family; PP_00039;	phage terminase large subunit, pbsx family [Clostridium botulinum A2 str. Kyoto] ref|YP_002804814.1|	gi397912639	1e-68	MGINLNINSKVFNQIYLKHQLNNNNRYQIYYGGSSSGKSFSLAQRTVLDVFNGNRNYLIVRNVQNTIKRSCLNEITKAINSFEIADYFDVNKTDMIITCKINQKQILFCGLDDVEKIKSITPIDGVITDIWVEEATETEYKAVKQLDKRLRGRSKVTKRLTLSFNPILKDHWLYKEYFDIWQDDKQYIEKNNVSILKTTYKDNKFLTDDDIAALENETDPYYYEVYTLGNWGVLGAVIFKNWKVQDFSDIEKTFDNHRHGVDWGFADDPFAYIKSHLDKTRKRLYICDEIEVVGMLNEESAPLVKEKAGSSRVICDSAEPKSVAEFKKLRVNAKSAKKGPGSIEYGIKFLQGLEIIIHPRCQNFKNEISKYKYKEDKNGNILPIPIDKDNHLIDALRYS…											phage terminase, large subunit, PBSX family xtmB terminase		DNA packaging			412	7.55	47687.2
27	17267	18706		PHAGE_Clostr_phiC2: putative portal protein; PP_00040;	portal protein [Clostridium botulinum] ref|WP_003355796.1|	gi134287338	3e-79	MFFNNIFSNEVNTQMTLEEIIQEEIKEWNSSTARQLMLDGERYYKGDTDILKRKRTAIGEGGELEEVKNLANNKLVHQFVRKLTDQKTGYLLSKPLSVQTENETYKKILDNVFNKSFMKLIKNLGKDAINKGIAWAQIYYNDEGELRFKRFPSEEIIPLWKDSEHTKLDAIIRVYEVEVYEGHTKKTVTKVEYWDTEKVLRYVEYEGRLIPDVEVPEDEGHFSMVDDKGNKQSFTWSKVPFVYFKYNDEEQPLIKFVKSLVDDYDRNKSDNSNNLEDLPNSIYVLKDYDGTNLGEFRRNMSLYRAVKVAGDGGVETRNLELNVEAYKTHIEQTRKDIYEFGRGVDTQSDKFGNSPSGISLKFLYNDLDMDCNIIETEFQASLEYLLWFINQHLINTGQG…											Phage protal protein, SPP1 family; forms junction between phage head (capsid) and tail		Head structural components and assembly			479	4.78	56012.5
28	18696	20309		PHAGE_Clostr_phiC2: putative head morphogenesis protein; PP_00041;	phage head morphogenesis protein, SPP1 gp7 family [Clostridium botulinum Ba4 str. 657] ref|YP_002862598.1|	gi134287339	2e-82	MKSKDYWKKRSEQVARKQYKKVDKYINSMQLEYEIAKDSIQKDIESFYSRFAANNEITLDEARRLLNSNELREFKMDLKEFTNKAKNNIDDKWEQELNNVSYKVRISRLQALQTQINNEIQLLYSKQQNDVTSLLNGIYEDTYYRNIYEVHKGLGIGVNFAKLDTNTIDKVIKEPWYGDNYSSRIWNNKDKLIMELQANLTQAFIRGDPIDKTSKIIAERMIVAKNRARTLVNTESSYITSKATFDSYNKSGVIKQYEILATLDLRTSRICREMDGKVFKVSEKEIGVNAPPFHPNCRTAIVPYFDDAIDEERIARDSEGKAYYVDGNIKYEDWYDEYVKGNSKEEIAEKKLQNRYNDKKQHKRYMDVLGNGVPKIFDKFQELKYNNKEEWDRLVYKYK…											phage mu F Endo U nuclease, protein F like ; phage head morphogenesis protein, SPP1 gp7 family		Head structural components and assembly			537	9.11	62809.2
29	20323	20670		hypothetical; PP_00042	-	-	N/A	MEYKFIIKNIFQKPELFMCFEEKYKMLENIFTRSALDFENKKDWLEAINDTLEGKLENGDFGVQTGFGADVGEEKTIIYCDFTDEEFEISTEEFKKLSEIWFDKLEQFNRTGKID											hypothetical		hypothetical			115	4.43	13714.5
30	20735	20920		hypothetical; PP_00043	-	-	N/A	MKRAKLYFNEDGIVDNRVIKLPDDISDKLINITDIGTIGFETEENKLLVIRSENFIRIEEI											hypothetical		hypothetical			61	4.65	7109.16
31	20937	21347		PHAGE_Clostr_phiCTP1: hypothetical protein phiCTP1_gp5; PP_00044;	phage protein [Clostridium botulinum Ba4 str. 657] ref|YP_002862599.1|	gi304360667	3e-08	MTIPNKIKIGGVTYSIIECNNPSEENPQVDGQILYHKQEIRLKNDMSREYKENIFLHEVIHGIFEHIGFDQDETIVIRLSNALHGFIKDNPNIFTKDTNISNKLTASANVDANEIIKKIEKYIGNELIIAAKGVYE											hypothetical		phage protein			136	5.51	15498.6
32	21348	21503		hypothetical; PP_00045	-	-	N/A	MSYKIKVICNCFVVVGILVQLIHASIENKKKNTMGAIYELLWALIWILLIK											hypothetical		hypothetical			51	9.39	5876.31
33	21470	21850		hypothetical protein Clopa_2563 [Clostridium pasteurianum BC1] gi|488771306|ref|YP_007941100.1|;	hypothetical protein [Clostridium botulinum] ref|WP_003382599.1|	PP_00046	1e-35	MGFNLDIANKIKLNIYVYDQVLKIRLFILFKIKKGMILMELTINNLEKCFYEASQKDKKYVGIKIQMAGFKKAEIIINENANFDKKFDYYKKAYNKDLTLKTFDGIEIVGFTYGDTFEEIEKDLLR										SZIE 88	hypothetical		hypothetical			126	8.99	14891.5
34	21865	22443		PHAGE_Staphy_X2: ORF022; PP_00047;	scaffold protein [Clostridium botulinum] ref|WP_003357803.1|	gi66394692	2e-14	MPKLSEILGEHFKQIPEELQDKYKDVDLVDSSTYIIKTDYDSISEQLNTANNTIKELKKNNKDNETLQNTIKEHEKTITDLKTENIRTKKESAIKLALIDAGCIDTDYFIHVNGGVDSFETDELGNIKDLDNIVKSTKESKPYMFPEEQKQPQFSGVNPVDSAANKTTAKDTSKMSYTELCKYLEENPNAQI											gp20 phage minor structural protein, ; phage scaffold protein		Head structural components and assembly			192	4.82	21816.3
35	22466	23533		PHAGE_Clostr_phiCD38_2: PHAGE coat protein; PP_00048;	phage coat protein [Clostridium botulinum] ref|WP_003355814.1|	gi333798114	3e-126	MSKFDSKSFNPQAFGAYVERVPKLKKNELLKSRALKGNTEIKNAFSSQTGTAYAVLPMYGRIGGTAQNYDGQTDITATGTTTFERGVVVVGRSAAWLENDFSEDITGGVDFMSNVGNQVGEYWDDVDQGILLSILKGIFSMTGTDNLKFVNNHTLDISALADDKNVVGATTLNTAIQKASGDNKSKFTIAIMHSAVATNLENLKLLSYLKYTDETGIERELQLATWNGRTVLIDDSMPVEEVEKTGDAEGYTKYTTYVLGDGAFDYENIGAKVPYEMSRNPSKNGGQDTLYSRQRKCFAPYGISYTKKSQSTLSPTNTELENGANWELVNNGATGKDKEYIDHKAIAIARIISRG											phage coat protein		Head structural components and assembly			355	5.33	38850.4
36	23538	23897		PHAGE_Lactob_Lj771: hypothetical protein LJ771_034; PP_00049;	phage protein [Clostridium botulinum A str. ATCC 3502] ref|YP_001254229.1|	gi163932187	1e-08	MDVSLMTQLEKLKKLLGIPLEDNSKDFLLKFALQDVEQIVKNYCQIKEVPEELNNTVIKMAIDMYRNENLGGEESSLGSISSITEGDTSISYRSSANEFKDSLLKDYKAQLNKYRKLVW											gp15; Head-tail connector proteinl interface for head tail attachment and allows DNA to exit		Head-tail joining			119	5.04	13642.6
37	23899	24282		PHAGE_Clostr_phiC2: hypothetical protein phiC2p10; PP_00050;	phage protein [Clostridium botulinum A str. ATCC 3502] ref|YP_001254230.1|	gi134287345	5e-14	MFKSIEKARKQARKAIESLYDCTCNITGGKEKVKDPVTKETKLVPKIKYENQPCKVSKQSLSKNNQTDTVNKIIYELKLFIAPELEINQGDTIEVTNRFGDKEIYKAGEGFSYNTHQEVILSKESKA											phage protein		Head-tail joining			127	9.04	14462.6
38	24282	24695		PHAGE_Clostr_phiC2: hypothetical protein phiC2p11; PP_00051;	hypothetical protein [Clostridium botulinum] ref|WP_003364560.1|	gi134287346	2e-23	MSRMGSFDYSDFKNMAKRFNKALDERVIERWIKEFLLQMAFRTERKIKKRTPVDSGHLRRNWQVGNVEKRGNAYVVEIFNNLEYALFVNNGHRTRDHKGWVEGHFMVEISMNEIERQLPKFLEKKQVELLNQILNGR											DUF646; tail component; phage protein		phage protein			137	9.93	16488
39	24700	24963		hypothetical;	hypothetical protein [Azoarcus toluclasticus] ref|WP_018990110.1|	PP_00052	N/A	MKWFGIDFGIKDIFFETDEKQHIITFKIDLFGNIKDVGYAEGEKGTMGGGVKEIKIKSTSPNIFGRIRYLMEIIIRKIKKKLDANYF											hypothetical		hypothetical			87	9.36	10095.9
40	25058	25459		PHAGE_Clostr_phiC2: hypothetical protein phiC2p12; PP_00053;	hypothetical protein [Clostridium botulinum] ref|WP_003364666.1|	gi134287347	7e-22	MDKEFPNTTIYNEEIKQGFGEPCFFIKVLNSAQDKELNIRYKKNVYFDIHYFSDKEDINSDCNNMADRLYDLLEYIQVGNSLYRSTNMTHEVIDGVLHFFSQFNYHVIKEIEKTPKMEKLKQEVHLCNGRKGN											hypothetical		phage protein			133	5.72	15815.9
41	25440	25604		PHAGE_Lactob_KC5a: hypothetical protein; PP_00054;	hypothetical protein [Clostridium botulinumr] ref|WP_003357940.1|	gi90592619	5e-08	MVEKEIKFSKEQILSSKQFTVIEKDILKALLEDKQYSLKEVKKIIDDFKKKEVK											hypothetical		phage protein			54	9.19	6458.69
42	25605	26915		PHAGE_Strept_1: sheath tail protein; PP_00055;	hypothetical protein [Clostridium botulinum] ref|WP_003356497.1|	gi39653727	4e-108	MAGGTWEKQNKVRPGAYINFKSKKNTSTPIGERGIATLPLVLPWGPEKEIITIQADDDLSKVLGINITDDSVLLIREVFKKAKTLLLYRLNEGTKATVTLEGLTINAKYTGTKGNNITIVIQNNIDDTEQFEVITLFEGNKVDRQLVKAIGDLKSNDYVEFKGEGELKSTAGLTLKGGEDGTVTNQSYTNYLSTIEPYDFHTMGIPTKDSSIKAVATTFIKRLKEEGRQVQLVLENYPEADSENVISVKNGVILSDGSKITSDKAVAFVTGATAGANVNQSNTYLEYPGAIDVDTKYTNREIEEALNNGEIVFTISNRKVVIEQDINTFKTFTEDKGKDYRKNRVIRTLFEVNNGTRLLWETSYIGKGDNNPDGRNLFKKDVIKFLERLQGIGALENVI…									xkdK		Phage sheath domain, phage tail sheath		Tail structural components and assembly			436	5.15	48368.8
43	26931	27395		PHAGE_Strept_1: core tail protein; PP_00056;	phage portal protein [Clostridium botulinum] ref|WP_003356607.1|	gi39653728	2e-48	MGFFKAEDTISGQEARAYITVNGRNEELFYAKKIESKVEKQKTEVKTLGRRGTQNKAAGWKGTGTLTVYYATSLFRELMLKYMKDGIDTYFDLAVTNEDPTSNIGKQTIVLKNCNLDEVSMAMFDVDSEVLEEDMSFTFEDVDMLDKFNKPVLG									xkdM		DUF2001 PBSX phage like element; portal protein; core tail protein		Head structural componenets and assembly			154	4.82	17460.8
44	27411	27821		PHAGE_Clostr_phiC2: hypothetical protein phiC2p16; PP_00057;	Phage XkdN-like protein [Desulfitobacterium dehalogenans ATCC 51507] ref|YP_006429320.1|	gi134287351	6e-18	MDFKDFLMEEFEDAEVIEKTLKIGGKDKVMKFKPISATLGDELRKKCKKVKILKGQKIIETDQDKFIANQIIETTVHPDLKNAELQKAWGVMGAEELLESMKSKMKDGEYTDWSNTVVEINGYDKGMQELIEEAKN									xkdN		PBSX xkdN, Phage portal potien		phage protein			136	5.09	15591
45	28118	28501		hypothetical protein CPR_0843 [Clostridium perfringens SM101] gi|110801893|ref|YP_698168.1|; PP_00058	hypothetical protein [Clostridium botulinum] ref|WP_003364566.1|		1e-26	MKMKRSKLLLISAILGALYSVYLISHFGGGIFGSKDGVELAGAAIATALVTPHMILVVLATIFNWVAYFSNKRGFALTGAILYSVAGVIFMLYIMFVIPSIVLSFIGYAKLKKIIESNKTNVANNEF											hypothetical potein		hypothetical potein			127	9.82	13769.6
46	28585	29178		hypothetical protein H04402_02597 [Clostridium botulinum H04402 065] gi|387818791|ref|YP_005679138.1|;	phage lipoprotein [Clostridium botulinum A str. ATCC 3502] ref|YP_001254236.1|	PP_00059	6e-59	MKKIMSIVFAALLVFTFNACDQKNPAKDGNTTETSAKNTSVEKNVDKKKADYKEINKGDLVKIDDYCEFKIINTKFAKKIVPPKPEGMHTYYEAEEAGTTYFDTTINIKSLLTSGKSADEFLSVKVIYDGKYEYNTFSTIEENGGSNFTYTNITSIEPLKNGILHFLAEVPEGVEKDNKTLEVIITANKQQFKLKIK											PRK11622; hypothetical phage protein; Phage lipoprotein		phage protein			197	6.75	22182.3
47	29232	31235		PHAGE_Clostr_phiC2: putative tail tape measure protein; PP_00060;	phage protein [Clostridium botulinum H04402 065] ref|YP_005679137.1|	gi134287355	2e-26	MLKNRKEVIIISTVSASLRMFDQMTRPLQQVTQALNLTISAMDNMNNSANRDIRITNSLNTARGAIQRASAGLQELASSQDRASNRQNNLNNSFNQGTNSANALLNKVKGLASAYLGFQAIKKGIDLTIVGAAKLEQQLITISGMLGNKEVGKAFFGELNKYANISVYGLKEFNTITRSFIQFTKNTDNLMKLNKTAEKLAFLDPTQGLEGAGFALKEALSGDFMSVRQRFGFGKADAEILKASKSMDDFINKFNKLLASKGATDKAMEEFNQSAIAQFNNLKSNIETAFSQAGENALNAVKPILSRINQGFRKGSFQPFFDGINAGITIIANAVVWVSDVIQSGVDIVSKVFNAVLINIENTGIALWALSPIILGLVAAWGTYNAVIFITNALTTITN…											Tail tape measure protein		Tail structural components and assembly			667	9.24	72514.4
48	31235	31909		PHAGE_Clostr_phiC2: putative LysM; PP_00061;	phage-like element PBSX protein xkdP [Clostridium botulinum H04402 065] ref|YP_005679136.1|	gi134287356	8e-28	MNYKMYLGINNGEEGFMLPVLPEKIEFEEDGDNKTFDIINLGEINTINKPKLTKISFESFFPKYKQPYVSSEQLFEPSFYINKIREWREKKHKIRFIFVGSPLEVNDLFTIENFKISENGGEVGDIYYSIDLKRYKSYGAKKVVIVKPKNNNTTKNVAKVNKKPPRPVEKPKVKTHTVVRGDTLWHIAKRYLGNGARWKEIYNLNKDKIKNPNLIYPGQIFKIP											murein cell wall binding; lysM domain containing		Lysis			224	9.62	26211.4
49	31920	32948		PHAGE_Clostr_phiC2: putative hydrolase; PP_00062;	phage-like element PBSX protein xkdQ [Clostridium botulinum H04402 065] ref|YP_005679135.1|	gi134287357	1e-60	MQIQLLVDDKKGNVFDISELVSEITWKTKRKGKPSSLDIKLIKDKTISINNGDVVSFKVDNNKVFYGYVFDNGGSKDPEIKLTTYDQIRYLLSNDTYVFKNKKASQIISQIAKDVSLRVGTIEDTAYVIPSVLEDDKKLLDIMYSALDKTLMSTKQTYVLYDDFGYLTLRNINNMKQPVVISDDSNLGDYSWSNSIDNDTYNRVKIVRDVKGKENKTNSKNKKDKKDDKNKTGREVYIAQDSNNIAKWGRLQYFKKVDEKMNKAQIQELVNSTLQLKNKEKKTLKLKDVISTDISADLKLRAGSGVYVDIKEKGIKQYYLIEEATHKFEKGNLIMDFDLKVV									xkdQ		phage protein xkdQ; perhaps a hydrolase		Lysis			342	9.18	39247.9
50	32949	33272		PHAGE_Clostr_phiC2: hypothetical protein phiC2p23; PP_00063	hypothetical protein CLJ_B1835 [Clostridium botulinum Ba4 str. 657] ref|YP_002862618.1|	gi134287358	2e-11	MLGMIDTIKKASMGAVGASNPVNILFGEVLSIEDFKIKVDQKLILDKDFFIIPERLTRYEIDLKHNHGSNNTALGKLVIREGLKKGDKVLLLRIQGGQQYVILDKVV											DUF2577; phage protein xkdR		phage protein			107	9.22	11948.1
51	33274	33681		PHAGE_Strept_1: hypothetical protein EJ-1p60; PP_00064	hypothetical protein [Clostridium botulinum] ref|WP_003364564.1|	gi39653734	6e-24	MSEVSILPQGAVISDDLEVEEIIEPTKTYKIKDDRIVGFCDGIEALKQAIYLILNTERYEYLIYSDDYGSELKGLIGKDRDIAESEYKRRIKEALVQDDRVNNVDNFIFKYDGDNVLIEFIVFSIYGEFSIKKEV									xkdS		DUD2634; xkdS related		Tail structural components and assembly			135	4.42	15619.7
52	33684	34766		PHAGE_Strept_1: tail protein; PP_00065;	putative baseplate J-like protein [Clostridium botulinum Ba4 str. 657] ref|YP_002862620.1|	gi39653735	2e-64	MFEEQTEENILKRMMDRIPNDLDKREESIIYNALAPAAQEVARMYSDMDYFLQCTFASPDMPPELLDLRVGEEGLKRYQATYAIKKGYFYDNENNLVDIPLNSRFSIDDFNFKAVEKISTGIYKLKSETTGVESNSITGQLVPIEYIENLSIAKLGELLIPGENEEDNESLYARYIEHLNEKPFGGNVADYKIKTRSIDGVGAVKVEPIWNGGGTVKIVFLDSEYSIPTMELVDKVQTTLDPIPNQGKGLGLAPVGHLVTVKDAQGVDISINTNLVLNKDITIGQVQQDIENTIKEYLLNLRKQWHEEDNIIVRISQIEARILNIEGVADIHTTKINNKEENLSLGVEEVPILKEVVLSE									xkDT		Baseplate J protein; XkdT; homolog of phage Mu protein gp47		Tail structural components and assembly			360	4.59	40569
53	34759	35382		PHAGE_Clostr_phiC2: hypothetical protein phiC2p26; PP_00066	hypothetical protein CLI_2397 [Clostridium botulinum F str. Langeland] ref|YP_001391639.1|	gi134287360	8e-27	MNKLIKFLPPKIAQIEEFKEIMDTETIELEIIEKGQQRILHENFIDTATEYGIRHQEKLFKIRADLSNETLEFRKLRIKNRKIDKVPFTYRFLQNKLNNLFGEDNYKLEVLNNEYVLKVEINTFDWNMFNEIVDNFRTIIPCNMILNSTLIQKINTNLYYAGALTSGEEITVYPWTPKVIESKGRFNMAIGSNTGIDTTTIYPRKEA									xkdU		DUF2313; tail P2 I superfamily; baseplate J-like family protein; PBSX xkdU		Tail structural components and assembly			207	6.22	24395.1
54	35384	37549		PHAGE_Clostr_phiMMP02: tail fiber; PP_00067;		gi414090390	4e-47	MAEQFYTILTAIGKAKIANATALGNKVNFTTLKVGDSNGKYYNPTETQEDLINAVWQGNINSISVDKKNPNWIVIEVIIPSNIGGFVIREAGIFDDEGDLIAIGKYPETYKPKAEDGSTKDLIIKMILEVSNTSTVTLKVDPTVILATKEDIGILENKIENMKLKYKTYEELKTLVENKELVPGQGYLMTDYRTKYEQPISNVIKTLEVEPLLLTAISNEAFAPVVYSPKHPKDIIYYDIDNNVCEDDTTPRTGFITYRELGDTGNKAPQDCRYMTWVRYKPNPYNYYLYDTLVLYEEWSVGETAELNVVYKVGNTLYMATEESVPTSATDKDVFFPIYHDINVPLLSGKTVIISETVSLNMDDNVAEVLTFGNNCFNNSIEPDEKNRLHENVFISDCS…											tail fiber protein H;Phage tail collar fibre protein; DUF3751, COG5301		Tail structural components and assembly			721	5.08	80547.1
55	37567	37983		hypothetical;	type ii secretion system protein e [Caldicellulosiruptor hydrothermalis 108] ref|YP_003991994.1|	PP_00068	N/A	MTKEVYIIYYFNYGSDPETGENIVVPASTIEETKEEMENALRIIKLNYEKLGEIKVVKGTRPLTEQELKEVAFQNMGRELANLKLENMEKEQTLGKIGEELSKEKLQRMLSDSTNLRLLEEVELLSQKVQNMMKKDVL									xkdX		hypothetical protein		hypothetical potein				5.16	16771.4
56	37984	38169		PHAGE_Clostr_phi8074_B1: hypothetical protein; PP_00069;	hypothetical protein [Brevibacillus laterosporus] ref|WP_022583721.1|	gi431810377	4e-12	MGFWEIAYINEWVTAEQLKGAVKTKKNPFGEITPEEYKEITGIEFFKDLNYIPNKSTDLIK											Phage XkdX superfamily protein, adjacent to holin and lysin gene; gp429 bacillus phage G					61	5	7128.17
57	38310	38750		PHAGE_Clostr_phiCTP1: predicted holin; PP_00070;	hypothetical protein [Clostridium botulinum] ref|WP_003369507.1|	gi304360690	5e-41	MDKQNIFNGIIAGIGTGLTWLFGSWDLALQILIVFMILDYIMGVLIALENKTLSSNVGFKGLLKKSVIFVVLIVAVSLDRLMNTDTWVFRTLTCYFYIANEGISILENCACLGVPIPKKITDALSQLKEGNKKEIKGDENIGYKEN											Phage holin gene, toxin secretion		Lysis			146	6.24	16209.2
58	38731	39531		PHAGE_Clostr_phiZP2: N-acetylmuramoyl-L-alanine amidase; PP_00071;	N-acetylmuramoyl-L-alanine amidase [Clostridium botulinum] ref|WP_003385339.1|	gi392972694	3e-28	MDIKKTNLKFRGILSNRNMTKYIIYHHAEHGNCSVFDIHNWHLNNSWSGIGYNFFVRKDGSIWEGRPIDAMGAHAVGYNDISIGICAEGKYAIEDMPQVQKKALIELGIYLKNKYNINHNNIMGHRDVNSTTCPGRLFPLEEIKQSILKGKVPILNNSYINIDGGGYASYQGGAPGINLIIRDYSKDINRIFAWVDNDKGASWAFDLTPPNSNYTKLFKNASKVITKRNGGYTFSRNSMYKLKVKGYNKTGQVIAENQIVLKVPLK											Peptidoglycan recognition proteins; lysozyme, zinc amidase		Lysis			266	9.56	30054.4
59	39675	39815		hypothetical;	hypothetical protein [Clostridium botulinum] WP_021106362.1			MIENIGKTIALVISLLTIRQLNLQNRKTELEIKKLRLEIKRLKEGE											hypothetical protein		hypothetical protein			46	5401.53	9.99
60	39854	40009		PHAGE protein [Clostridium botulinum A str. ATCC 3502] gi|148379713|ref|YP_001254254.1|;	hypothetical protein [Clostridium botulinum] ref|WP_004442174.1|	PP_00072	6e-10	MSRLLNYLIVISIVVILLLWFRLTYLKKEKAKLEIEKLEVKKKKDDKNGKE											hypothetical protein		phage protein			51	9.79	6132.52
61	39987	40178		PHAGE_Strept_M102;hypothetical protein M102_gp24; PP_00073;	hypothetical protein [Clostridium botulinum] ref|WP_003364701.1|	gi242345595	5e-08	MIRMEKNKQTIANQKWENKNREYASYLKSRSSARSFIRNKATLEDLEELKQLIKEREENLNSN											hypothetical protein		hypothetical protein			63	9.63	7617.6
62	40457	41260		hypothetical protein CLM_2497 [Clostridium botulinum A2 str. Kyoto] gi|226949561|ref|YP_002804652.1|;	hypothetical protein CLM_2497 [Clostridium botulinum A2 str. Kyoto] ref|YP_002804652.1|	PP_00074	4e-33	MPLCEITDDQEKIVSMPINIGYRLNEMLKKETKSRFMNINGENIRLQTVRKIDYRSELIKYSNIQKCKNLWEVTFIRFKDGEIYGLADEEGYYDENLFEEILNLEKNKNKHLASPTPCIYDANKNIFIIPKNREGVSIGSILEFLCRYFKNKNLEFGYVSKRTNLDSTTDIELKNINFSINGLRLIDNKTQVNIKNTAPTVYRAISACKDLGSNTFSMLNTMGDLRNESLTVQARKEIFALARLQCDNIVRLKIGVSLKGTKKNRDC											hypothetical protein		hypothetical protein			267	9.02	30865.6
63	41405	41980		hypothetical protein CLM_2496 [Clostridium botulinum A2 str. Kyoto] gi|226949560|ref|YP_002804651.1|;	hypothetical protein [Bacillus cereus] ref|WP_000667294.1|	PP_00076	1e-12	MKEKTMEWFERRFPKFFTISVLVICSFCKINISKIAHLNSMLSNTITIVSIFIGILMSMMGFLLTVSGRNVVKNIRNTGVHTMIMNYFIIPIFIGIIIVILSVGIGAFICNEEVVSNSMYIISAFWLTSISYFVSSVIRIIVLMYIILTRVFEEIGYDVETNNDEFGKNEKLKRYDSEDEGNIFDNPDDYL											hypothetical protein		hypothetical protein			191	5.42	21966.9
64	42149	42158		attR		-	N/A	AGGCAATGAA
65
66				sporulation sigma factor SigK [Clostridium tetani
67				shikimate dehydrogenase [Clostridium tetani]				MKYTGLLGKNISYSQSPKIHNEYYEKNNIPFKYKIFDVNEDELFYFIDTLYRKNIVGFNVTIPYKTKILKYIEKLVYPADKIGAVNTVVVLKDKLIGFNTDYYGFTESLKRRNVELRDKNALIIGNGGSALCVYYALMDIGCKNLDVLCRNKDKNIEKLKEIRCFYDFYDIIKYEQYDIIINCTPLGGNNYIKNLPINLEKIKLKKDVIIYDLNYKTQDTIFINQAKSMNIMAINGEDMLRLQAYKAIDIWGIYILNGEDK									KGI42604.1
68
69
70
71

## Sheet: alt 184.08
gi|00000000|ref|NC_000000| 18408_PhageA [asmbl_id	NC_000000].58604, gc%	0.2835
CDS_POSITION BLAST_HIT EVALUE prophage_PRO_SEQ
---------------------------------------------------------------------------------------------------------------------------------------------------------------------------------------
#### region 1 ####
+	1	630	PHAGE_Megavi_lba_NC_020232	uridine kinase		gi448825371	1e-34	MSKRPILIGITGGTGSGKSTVSKEICRRFDKELIVMIEQDSYYKDQSHLSIEERVKTNYDHPNAFDTELLVNHLKELSCWNKVEKPIYDFELHNRKNETEIVEPTEIIIIEGILVLEEKEIRDLLDIKIYVDTDADVRIIRRLVRDIKERGRSLDSVINQYLNVVRPMHMQFIEPSKRYADIIIPEGGHNKVAIDIIVGNIKQMVQKSE
+	796	2328	penicillin-binding protein 2 [Clostridium tetani 12124569] gi|557605062|ref|YP_008773173.1|				0	MANMQHSYVEPTRDLNYKLLDCNGDNLLKYKEEYKAVIIPKVFAKQNGEENYKEYLKIIEELELYNEDYNNLDITSNAKHYFTIDLPTYEKIKDIKNIKGFYTFKNLKVDRSEAWSLENMITTTKNISSGKEKSLDSLEMTIKNKLKNNKNYTIEFEKDVDNNILNIEENIPKNNLNVKLTLDRNIQGNIKELLKSKYGDYEQIGVILMESNSGNIKAMVQKDDTLPNINIGAETLNGFFPGSIYKTLVMETILEKDNDNVNKSFSCKGLYEDNNKGINHGSLNINDAFVVSCNHIFSQLGIESGFQSIHSLSKSQGLLDKVLNLDREQSGKFEIEEPKMENGSLGLTAIGQNIRITPIEAISIANTVINEGIYIKPNIISVYVDNANKVVEKTKYQGE…
+	2441	2875	PHAGE_Bacill_phiNIT1_NC_021856	putative sigma factor		gi526118575	2e-13	VYMFDSIINILGSNILLTAYVTGNNSFPKPLKAEEEKYYLKQLEKGDISAKGVLIERNLRLVAHIVKKYSFPGKDMDDLISIGTIGLIKAIDSFKIDRGTRLATYAAKCIENEILMLIRNNKKTKGEVYLQDPIGIDKEGNEIP
-	2889	4397	PHAGE_Clostr_phiCT9441A_NC_029022	serine recombinase		gi971821642	0	LNKICIYLRKSRADEELEKTLGEGETLSKHRKALLKFAKEKKLNIVEIKEEIVSGESLFFRPKMLELLKEVENKQYTGVLVMDMQRLGRGNMQDQGIILETFKKSNTKIITPMKTYDLSNDFDEEYTEFEAFMSRKELKMINRRMQGGRVRSVEDGNYIATNPPLGYDIHWIKKSRTLKINAHECEIIKLIFKLYTEGNGAGSIAEHLNNLGYKTKFNNNFSRSSVLFILKNPIYIGKVTWKKKEIKKSKNPNKVKDTRTRDKSEWIVVDGKHEPIISMKMWNKAQEILNNKYHIPYQLVNGPANPLAGIVICSKCKFKMVMRKLKGIDRLLCRNNKCDNISNRYDSTEKAIVQALERYLKEYRINISNRNKTSDIKPYERQINILEKELAALNEQKLK…
-	4420	4704	PHAGE_Clostr_phiCT9441A_NC_029022	hypothetical protein		gi971821643	3e-46	MENEKIFELIEKMYIDLKGSQEKMYADLKEGQGKICTELKSEISEVKKTVIRIENDHGKKLEALFDGYKQNSEKLNRIEDEVAKHKEVIIKRIK
-	4722	4982	PHAGE_Clostr_phiCT9441A_NC_029022	hypothetical protein		gi971821644	5e-37	MENLLKEILSEIKGIKETQEKMQSDITEIKEKVNAVYNQTADLTEFRTESIESLNQIKDDVEHLTHKESQNEKVLFNLQRKVTTNR
-	5010	5468	PHAGE_Clostr_phiCT9441A_NC_029022	hypothetical protein		gi971821645	2e-83	MSYDTLLDEAFNNDIMVKEIDLKTKDGLCYGNRIAINKKLTTNREKSCILAEELGHFYTTVGDITDQSKIVNLKQEVRARRWSYEKLIGIIDLVNAYNNGARDKYTLADYLNVTEEFLEEAINYYKTKYGLYYEIDNYLIYFEPTLGVMKIF
-	5484	5930	PHAGE_Clostr_phiCT9441A_NC_029022	XRE transcriptional regulator		gi971821646	5e-33	MTKTEKLKHIILSKYNSIREFARIAGIPSTTLTSALDKDIGGMAVDRVIKICEILNVDIKTLEPLDQNLINNNLSKKETTLLTNFNKLNETGKDEAIKRVEELTQIDKYTHEEKDHLMPIAAHDKEGKFSKEDMEHDLNLMKDDELWK
+	6118	6333	PHAGE_Entero_EF62phi_NC_017732	phage family protein		gi384519763	8e-08	MYNNLEAEIVRKKIKKPLIAKEIGRTYNTLNLKIAGKYPFTYDEALIIQEKFFPECDFKELFKKSEIKKL
+	6349	6666	PHAGE_Clostr_phiCT9441A_NC_029022	antirepressor KilAC domain protein		gi971821649	9e-20	MDSLQVIDQREVLNKNFKIYGNIENPLFLAKDVAECIEHSKPSVMLEGIDTQEKLKETIFTSGQNREMWFLTEDGLYEVLMQSRKPXXXXXXKNIVVRVIHILKL
+	6702	6815	PHAGE_Clostr_phiCT9441A_NC_029022	antirepressor KilAC domain protein		gi971821649	5e-14	MITKWTQKGRLFLYNLLRDNGILPTIEQEAERAVACN
-	6848	7264	PHAGE_Clostr_phiCT9441A_NC_029022	hypothetical protein		gi971821650	7e-72	VYNGNVINFLGADTMENKIYDLLEKMYVDFNQRFEGLEKTTSKIKSQVDTNSLMLEKIQTDIKTLAEVQQSFSEQLDRAKDKDGKTLGERLDIIELAISNTSKSVNDVVDAIDVIKETTGSHEMDIKILKKIRNNHSL
+	7347	7481	PHAGE_Clostr_phiCT9441A_NC_029022	hypothetical protein		gi971821651	3e-16	MAAIVRIIEPDISDEENERNLQEVIEVLERIADSISTSKSTKDE
+	7636	7926	PHAGE_Clostr_phiCT9441A_NC_029022	hypothetical protein		gi971821652	1e-40	VLKQMLEGRVGHLSNDEFKEVMDIVTDDIKFNRINFGKRTNKIELIEIAERSLYTLRRCIDLDGTELYGIDGQTIVDIREMVTEHVXXXXXXLMKL
+	7923	8729	PHAGE_Clostr_phiCT19406C_NC_029006	hypothetical protein		gi971821519	4e-151	MNISENQGVQTKTTTTEMVTTRQAQEVQAAMIVAKKFPRDEIEAFNKILRACQRKSLAEQSMYEYPRGGMKVTGPSIRLAEALAQNWGNLDYGIIELEQKNGESQVMAYAWDLETNTRQTKIFNVPHIRSTKKGNKVLTDPRDIYEMVANQGARRLRACILGVIPGDVIDSAIEQCELTLKTNNPEPLIDRVRKMVKAFEDKFSVTKEMIEEFLGCSSEAFSENDFIRLRKVYKSLQDGMANREDYFKIKTEKSTFEIKEEEINNDIK
+	8716	9495	PHAGE_Clostr_phiCT19406C_NC_029006	hypothetical protein		gi971821520	3e-151	MILNKHNYFSIEADREYFSVSQFKSFKQCEAKTIAKLNGEWEEGRNEAFLLGSYVHAWSEGTLEEFKTEHPELFKKDGTLYAKYALGDKMIAALEKDNLVKKVREGQKEVVMIAELFGAKWKCMIDIYNPDRKVFVDLKTTRELYKKYWNENLEIKQNFIEYYDYLLQMAVYAEIIKQNTGEIEYYQPHIIAIDKQDPPDKAIIFTGTEFIKDKLLEIETLLPRFIKVKNGEEEPIRCEQCDYCRNTKKLNGILTLEDL
+	9511	9687	PHAGE_Clostr_phiCT19406C_NC_029006	hypothetical protein		gi971821521	1e-27	MIKGQIEFAYKDTKVDEFDVDYSAGEFYIETLDMKITLDKYQFENLREKMNELYEALR
+	9692	10609	PHAGE_Clostr_phiCT19406C_NC_029006	hypothetical protein		gi971821522	4e-164	MSNKRYYWLKLQDNFFEKEEIKIIENMPNGKDYIIFYMKLLLKSVSTEGKLMFREIIPYTPEMLASITNTNIDTVRVAIDMFSKLSLMEIWDDGTLFMVETQNMIGSETKWAKKKRLQREKQKELPSKEDNVQAEGDNVPPLSQNCPTEIDTEIELDKELDKDIDIDIDMDSNYVEFFNNNFHLITKYELDTLKSYEDDKLQPGLITLALQKAVDKNKRSLDYVKGILNNWLKNNIKTVEEAEAREKEFKXXXXXXXKKTKYSNVERKDNGAKIDSFNGYQQRTYDGSDGGMTFDDLEKKLLGWK
+	10623	10748	PHAGE_Clostr_phiCT9441A_NC_029022	hypothetical protein		gi971821659	2e-13	MKNEEIIKQVLEIYFQGSNWQRFLKEQVKRRSNNAKDMDKC
+	10723	11097	PHAGE_Clostr_phiCT9441A_NC_029022	hypothetical protein		gi971821660	6e-63	MRKIWTSAELDFIRKNKGKLSYKEMSKHIGRTQAAIEQKCQCFIDRQERVDKVINKMDFAEKKFKFNKGQKIKTKRMEWTTGWDTLITKGKVIMDNKYFTVIDNGNYKTCINKVDLYTKGVVLA
+	11176	11538	PHAGE_Clostr_phiSM101_NC_008265	hypothetical protein		gi110804041	1e-18	MKICKVCGKPYSEEHHIVFRSQQKALEHCQYNIIYLCSEHHRGNNSPHKSRQIDIRYKLQFQKKLFKLFTKEEYTEKEIKEILDISNAAVRRIVKTINRYVDKYKSEDVIRSCMGGRLYG
+	11531	12010	PHAGE_Clostr_phiCTP1_NC_014457	hypothetical protein phiCTP1_gp55		gi304360717	7e-18	MANPGKKFEEDIKKSVPEWCWIYRFKDGTANFAGEKNSNVRFQAHNICDFMVMSKDILFLLELKSHKGSSIPFNCIREKQIEEMSSINHLNIKPMFIFNFRDKEKTYAVQAIKVKEFIEGAERKSISIAWCKENGIEIPGKKKITRFRYDLESLFCGAR
+	11995	12108		hypothetical				LWGEIMAVDTVAIAQEIYTVAKITKDWIGWEYCKVIS
-	12171	12611	PHAGE_Clostr_phiCT9441A_NC_029022	DPS-like general stress protein		gi971821663	5e-80	MSCKLTDVLNKQIANWSVLYIKLHNFHWFVKGQQFFTLHLKFEELYNEAALHIDELAERQLSIGGNPVATMKECLEISSIKEATGNEVAEDMVATIISDYNTIVSELKTGMEIAQKENDETTSDMLLAIHTALEKHVWMLKSFLGK
+	12762	12962		hypothetical				MFEQLTLFRDIPIGEKIEYISCGKKYKGVVQGYAYNGKYIECTTNQKGYSGVLLHIENKGRNWFTK
+	13048	13161	PHAGE_Clostr_phiCT9441A_NC_029022	hypothetical protein		gi971821664	3e-14	MKIIIMNVKNNTRYFGKVGKVYKVQAVSKNDAEIIER
+	13174	13335	PHAGE_Clostr_phiCT9441A_NC_029022	hypothetical protein		gi971821665	3e-25	MPKEGQINILAIPYKNFKHKIRLTKRFLNRYMIQDLGGVLYMERREEYENKNK
+	13316	13513	PHAGE_Clostr_phiCT9441A_NC_029022	hypothetical protein		gi971821666	4e-31	MRIKINSVKDILNNSKYIPAEVIQDIDKRISDWLASGGKKDDSYIKQQFRYAERVANIISGNMEG
+	13516	13656	PHAGE_Clostr_phiCT9441A_NC_029022	hypothetical protein		gi971821667	3e-19	MEIILISMLTCIAIASVSVKYSIKKVQAIKQKELDRPDYIRMEEWQ
+	13656	13856	PHAGE_Clostr_phiCT9441A_NC_029022	hypothetical protein		gi971821668	1e-34	MFKGCERLEEIYCTRGSCRRIDCKYNQEHALKQSTQSGIEFTVKAFYGTDKCLFRRRYKKIGEKIF
+	13894	14205	PHAGE_Clostr_phiCT9441A_NC_029022	XRE family transcriptional regulator		gi971821669	3e-56	MEKVKLWTQEEDKYILENQGKMTYREMAKKIGRTESAVKNRISYERMKSHMNKDKAKKWLEEQLPGMTPQQGKWQIMKKLNIDEKKAEKVYNKWRKNYIKAIM
+	14217	14744	PHAGE_Clostr_phiCT9441A_NC_029022	hypothetical protein		gi971821670	9e-97	MIDKETFRKTERKLYNYYCKDRRIQSLNRKIELLKKQINDIDIKLRNVDVNIPEESRAITYEERIQTSNNSASYAEQALMRITDRLLNEKTRKEEEIGLLEEEIRNIEADNIIIEDNIGELGEEDKKFLKLKYGKGKKDWQLGNDLGMDQSTATRKRQKLVENVAKWEEWYKKIY
+	14868	15629	PHAGE_Clostr_phiCT9441A_NC_029022	hypothetical protein		gi971821671	2e-146	LEKIIKSTVPENFLEPENIRKLIKNLNDSREEQNYDLNEKNHPTTNGRYHDRWNYIFKNIEQSFRDKPFKCYRISRGPLWQLVAIYRTDYDLLYILLKKDRFLEIKKDSKNKSHYSKILNLPNNNLKMETYKQTSFIPNLQLSNTEYIFEEFKKMIPDIKDKIKGCINILFTENKERLTEILAVIANCDLNIIESCNWSKYISVGVEEIIDTKSEFEENTPLIPLKIKERVNDKTNDTELVKNKKTKKNIKKE
+	15663	16829	PHAGE_Clostr_phiCT9441A_NC_029022	XRE family transcriptional regulator		gi971821672	0	MLIANNSKNKFNGKRLKSARKYREKSMSDLSKDIGVSRQTISQYEHGLISPQFEILMKIVNSLNFPKEYFYENNGIDIELGNTYFRASSRMSKKEENAQKEKTKIIGKIFSFLNEYIEFPELNIPNFEEEMEIEDMANKLREYWGLGSEPIKDIIYVLEKNGIIITSMNTRSKNIDAFSQQQNINGIKHFLIVLGNDKNSAVRRQFSVAHELGHIIMHDAFLDIEDLTKDELRSMEQDAHKFAAAFLLPKEKFIEDVSIYPTDLNYYKELKKKWRTSISAMLVRANQLEVITNSSYQTLMKKMSKLGWRMKEPLDDTLIVKEPTILKRAIDIILDNDILDEDEIVENLSDTGLTLNREEIEVLLGLDEGKLKSKKNNNNVIKMALKNR
+	17051	17227	PHAGE_Clostr_phiCT9441A_NC_029022	hypothetical protein		gi971821673	5e-27	VKIEKIIKAQQPDIHKRLKQQNRKKKSRREGEHISFSDVMELMKHDSYKRHRGAIRQR
+	17459	17701	PHAGE_Clostr_phiCT9441A_NC_029022	hypothetical protein		gi971821674	1e-41	MWLFKSYVDIEGINPFAKSGNGYWTVGTDRTPINKIAAVVKYGHSTLNFTPSISISSNPLGFSFNTTTVISGTQSATLKF
+	18299	19387	PHAGE_Staphy_SPbeta_like_NC_029119	hypothetical protein		gi985761157	4e-30	MILKENLLYPLVHYTDMYGNFIGFQKDKNSEVVLCSCMRKAVENCIKLFLKYPSSLLNPPEWILLKQLDMPESINDVIRKKNPPVGLEWLNYIKFKKDVCHRCNIEKPNKEYCTPMYGTKFKRTFGWYININYFNKGINPSTHDGIYYLKEDGPIEIRLILDPTDKDLLEDIRRYKLLDTFEGKEILDMLKKIEHREEAILLRYFHIEDKELQYQKLYYAIEYVMKQRLKEVHKVIENEVRDWFKSKRVGEKWENETNLYKIIRKLYPELTMYRHFRPPFLDGLELDIYIETLDIGIEYQGEQHFKPFEHWGGEEAFEKRQELDKKKRELCNKNNIKLIYFNYDEEINEEHIRKKLLKELNI
+	19433	20356	PHAGE_Bacill_phi4J1_NC_029008	terminase small subunit		gi971821634	1e-87	MAKTRSPDWENIKKEYIELNGDVKLKEFAEEHGIKYSTLRSRKNRENWDSEINKDVATKSATQQKNVATENKTKNNDKEPIAKEVKEVLENTELTDKQRLFCIYYVKSFNQTMAAIKAGYSQERAHVTGSELVRNSKVKAYIKELKGKMIGEIFIDAMDVLNKYIKIAFADITDYLTFGQREVPVMGPFGPIVDKKTKKEITKIINYVDFKESNVVDGTIISEVKQGKDGVSIKFEDRMKALDKLSQYFDLFPDNFKRKIEEERSKQAREKLELEKSKVTGNDDEVQDDGFIEALEGKVEEVWKDEK
+	20346	21689	PHAGE_Deep_s_D6E_NC_019544	large subunit terminase		gi423262329	3e-162	MKNKVVPFKFKPFSNKQLKVLTWWMKDSPVANKDILIADGSVRACKTVAMSLSFVMWANETFDGENFALCGKTIGSLRRNVIKPLLKMLKSRGCKYKEHRTDNYITISKGKVSNDFYLFGGKDEASQDLIQGITLAGVLFDEVALMPQSFVNQATARCSVDGAKMWFNCNPEGPYHWFKVEYLDNLEYKNGIHLHFTMNDNLSLSEKVKERYKRMYSGIFYKRYILGLWCLAEGVIYDMFNEDFHKVKTVHRKYEKYYVSIDYGTQNATVFLLWGLCEGKWYIVKEYYYSGRDKSLQKTDIQYSKDLKGFLGDIVPVKIIIDPSAASFIAQLRSDGFEQIRKAKNDVLDGIRTVASALSLDMFRVNDCCKETIKEFVSYVWDTKKISIGIEEPLKDKDH…
+	21689	23146	PHAGE_Strept_Dp_1_NC_015274	portal protein		gi327198352	9e-77	MNIKETLLNLNEREKKERKKALKDFIFYLGECENIDAAKLNQDLLGQNWITLDVLDYIPSQIIDNKVKPLINKQARFMFGKEPDILFKPLDKQNKETCEELRQYIDAILNASKFWSNTMKAFRLATVTKRVMLRLEANPGQPIRLYYHDINDFSYEVDPNDITKLNKVILVRQDAETANKEEKDQIWCRYTYYMNKISDKESTCYLRIETFKGNNLKAPIEIKEQDTGLSKIPCWVICNEQSIINPYGQSDIKDLKPLQDSYNRRLSDFNDSLRFLMFGQTAVIDATEDTVNACNIAPNSLMALKSIDDTEGNKQAKVQRLESNFTNADPVLKYLKTLEDSMYEKLGIPKPESLQQVPSAKSIKYMYIELVARCEEKWHDWEPIIRQMIRLIVEACGKF…
+	23203	23670	PHAGE_Bacill_G_NC_023719	gp605		gi593778047	1e-08	MELVIIFYILFIIFFSALIISALTGSKILKNKKDAIGVYSIGTVIYGVLFFLTLRLELSSYNYIYMEPVSKTSINRKVSSKVDGNNKGNSQEANQEKQIKTQNNHKGKIKGNINKNTGEKIYHVPGSTYYDRTIAEEWFSTIEEAEKAGYRAPKR
+	23711	25048	PHAGE_Clostr_phiMMP01_NC_028883	putative head morphogenesis protein		gi971819966	3e-43	MNEYLELVDKAQKQRIMLTKKQIKNIKDLYRDVAKDLRKRAKRANKDSLSERWLLDYQKQFKKDIKELNKILKKDIEYSILESAKYATNIQTDFFNLMDVKYKLNSKETFSNMFSRIPQQALEELINGDFYKDGKGLSERLWFHEKEANANFDYIIQKGLLEKKSTYELAKDLSDYVNPEVKKDWDFKRIYPGVGNKKIEYNSFRLAVTSMSHAYQLSMQRSCKANPFVEGIEWHTSNSHRGPCSICREREGKTYKPDELPLDHPNGVCYFTPVITKSLDEVGMELHGWLYGGSNNKLDDWYKEYGREFAGENNLFRNISKKGNNNDSNSDIISSIRNDIKSGKYPLEILEGKQGKHIKEHNNYIEGRSYLTISIDEAQKIVNKYAGSGIIRLNQNNEW…
+	25053	25247	PHAGE_Clostr_phiMMP01_NC_028883	hypothetical protein		gi971819967	1e-16	MNLWEYVGKTIKITCLSGNTFQGKCSDYTQAIDNEPEIASIGVDTESASYELYENEIKNIEIIN
+	25310	25426	PHAGE_Clostr_phiCT9441A_NC_029022	hypothetical protein		gi971821682	1e-16	MHHYITKYKENGKRYAEAWIQVNIFSLCLCIWKKRIEI
-	25427	25594	PHAGE_Clostr_phiCT9441A_NC_029022	hypothetical protein		gi971821683	1e-27	MSNLIKPGTDNQPAGKYKEVGPRGGNVPKARVVKIDPGDRLPPTQEKGRKWEKFK
+	25722	26339	PHAGE_Clostr_phiCTP1_NC_014457	putative scaffold protein		gi304360672	1e-23	MPKLSEILGEHFKQIPEDLQKKYKDIDLVDSSNYVEKKELETANSSIKEYKKQLKDRDNQINELKEEYKDVDGLKDKLTKLEEENKNQKEEHEKQLAKIEFQNALNKALDNYNVKDKEVVTKLLDEDKLKQDGKDIIGLKEQMEIMQKERSYLFEEEQPGGTGSIGGGPSSFSNNTDQPKSIGEVLGKQQADQVKINETIDSFFK
+	26354	26686	PHAGE_Clostr_phiCTP1_NC_014457	hypothetical protein phiCTP1_gp11		gi304360673	6e-24	VRQSTTKILGTQRNILALAGALFQNTNIKVSKTVATLKEGILEAGTIVDKTGKKVTDGTAFGIVYEDVDFNNSSGTEVVPVTIFGFIKENALPQKPATEVKAALKMIQFL
+	26706	27740	PHAGE_Clostr_phiCTP1_NC_014457	hypothetical phage capsid protein		gi304360674	4e-117	MNLQDFINANEIALYIKNLPLQVTLDKALFPNDKQLGMELEVAKGAKQRPVALRMSTFDVAVKPRTLKADINIEKKEMPFFKESVLIKEKDRQQMLLAMKANNQELVNQILNQIFGNYKALVDGAEVQATRMRAQLLQSGEIKIITDDGDVVVDYGIPSDHKEVLAGTAKWSDKTANIVGDIERWQNTLVAEGYAKPNRMLMTQKTFGYIRANAAIESEIKGISNVVVTDKLVKNYLKEKLEIEVGILNGVFTAEDGSTMNLYEDNKVTLIPQGALGKTMYGTTPEEADKMFGSSKLDTQIVNTGVAITTMAKEDPVTVETKVSQLVLPSFERADECFFATVAE
+	27796	27984		hypothetical protein BN906_01168 [Clostridium tetani 12124569] gi|557605101|ref|YP_008773212.1|			1e-27	MAKKADEKLKKVKALVNIKYDESCFKIGYEFEVRSEDSEEMTKRGYVESLEKIEKGETKEGE
+	27987	28289	PHAGE_Clostr_phiCTP1_NC_014457	hypothetical protein phiCTP1_gp14		gi304360676	6e-10	MTIPLEILKFNLQEREYPYFEDNDLSLLLQSNDNNINKASYKGCLLKANADDKLEVAGVKLSSNRQYWLGLAEEYKKAYEESLQGNITGYKTSMKRVDGQ
+	28286	28651		hypothetical protein BN906_01170 [Clostridium tetani 12124569] gi|557605103|ref|YP_008773214.1|			2e-63	MSKFNRGKISRQIYKQLEKKGLLKEIKILRNGKNAYGEKLEDLYVATIKGYYYRKENKINISSDTGATINTNYYDKLLVTYNEESKKIKQDDYLTLDGIKYKVIDTGNVENIVFDMYLNRM
+	28656	29000	PHAGE_Strept_Dp_1_NC_015274	hypothetical protein		gi327198361	5e-11	MSFKFDIESVINGLSEFEVKSKVSIGVYADTAGKKLENHAKKNAPWIDRTGLARKTIEGGKQWEDDKCIVYVAGNMEYSPFLELCNDKQYATLKPAVDKLSPEILRGMNNLLGK
+	29005	29424	PHAGE_Clostr_phiCTP1_NC_014457	hypothetical protein phiCTP1_gp17		gi304360679	6e-11	MSSFNYKVPGDHLQQDLINNTIPQTVWQKIYLHLKKLGYEVYSPGQKRDKCIDSYVVIKENGTYATNGNVTGYKLFDIIIYHPMSNYTSMEFYVENIKQAMKDIGELRPTGNETPSIIDEKIEAYTASIEYQQFKSLRR
+	29429	30301	PHAGE_Clostr_phiCTP1_NC_014457	hypothetical protein phiCTP1_gp18		gi304360680	2e-28	MDGKTLVNVIKVNFIDEVTNIKHTIETSDEIDIEPIKSDGKRDILRVKNTIYGINETEDIVIGYKLKLKDNLFNMKTMSLIDGGSIEGNKYCGAEAGKVAERHPFTMEIFTEEKDYSRTTGYAKFTYKHCKGKPAKYKVKDGEFLVPEYEAESIPFRGEKPVEIEFLDTLPSKPEKPDPPVEDIGVEGGTVKDTNTDVGVEITNRIVWTFKEQINQDDVTKTNFSIRRKSDNSLVQGNVTIDGTKKIVTFVPTSLAVDTVYIAEAKEVKKLDGSGTTTSLDTEFKTVKIA
+	30351	30728	PHAGE_Clostr_phiCTP1_NC_014457	hypothetical protein phiCTP1_gp20		gi304360682	1e-24	MAECDVIELPRFKQEIPFVVKVKRVSILNLVRKGIIPNRLLSAAEELFYGKTSNKGNVDMKTLTDVMFIMAEKALVEPSIKDLEEVGLELTDEQIVALFNYTQQGVQELESFREEPEDNDGANDK
+	30712	30927	PHAGE_Clostr_phiCTP1_NC_014457	hypothetical protein phiCTP1_gp21		gi304360683	2e-05	VLTISKQYKQRPSEIIGLTNDYEAFCFDEACIYIISKLQEEGSPKPKFIDDEDRNKTNNNDVIEWLNANN
+	30971	33418	PHAGE_Cyanop_MED4_117_NC_020857	tail tape measure protein; PP_00057		gi472341876	1e-29	MAINVGTAIAYLTLDKSPFNNGLKSAGAELKNFIRGTGEAGGRIKSLGGALTSVGGTLTKTVTLPIVGIGTACTKMASDFETSMAKIDTIAGASKKELADMRKEILKASSEYGMAAKDFAQATYDSISSGIDKADAVAFTKDSAKLAKAGFTDVATATDTLTSVINAYGKSSKDATDISNQMIIAQKLGKVTVDEMGASLGNVIPIASALGVKTEELFSSIAVATAQGIKPAQSITGLKAAMSNIVKPSKEAKKAAKTLGLQFDANAVKTKGWMGFLQDVKSKLEESAPTYAKKLDEVNKLKKAIESSGGSSKKYKEEIEKEREKIKVLREEKKNLTSKDKDRKKAIDNEIKSMQEHIKTMQKQSKAEKDGASNVKEMKKALKEKEKELKILEGTSKDT…
+	33431	33829		hypothetical protein BN906_01177 [Clostridium tetani 12124569] gi|557605110|ref|YP_008773221.1|			5e-74	LDFNLQLKYDNGTDTGAVITNYKPPVPVTLRKGNKSLTGYTVFQDAVKSDTLIKFSVAFETHTPEEISKFKEFRSKYNERFIFIDEFGTEYRGYFQGNFDLDTPIEGDIYYMSCELLCPCPITGWEGDSNEL
+	33819	35336		hypothetical protein BN906_01178 [Clostridium tetani 12124569] gi|557605111|ref|YP_008773222.1|			0	MSYKLEVIKKTNGEKYTFKRLFLSADVDRRIDMGATQATFKISNNAPMKLTNFGGIDGIIDNSNRVNFYWNDEPQFTGTIKNYNIKSSEEIIEVIARDDYSKLLKPIDPGVPYLIYKDIMASDMVLDLCKRAGLKVQIKKDEIQDYKIEKEMKIKYDTQFSDVVEEAITTMESKGIMNKEGILVIGKPYPNYLASDVPNNINYNWYYEDFIKIADADSKRNTDTMYSRLLVKYNEKIYNVYEEPKMKKYLGGENRFTEVETVLADTEIKRRRIANKQFLDMWRRNTNLDIIATKANPKLKLRDVVRTKIKDDYLGHYMVVGIHTSFTPDSVNDQIALEGMRENTSLAVLSTGNYTIEGKKKGSNKNETYEDVKENVLESFNIDKTGKIKLGFADIEKQP…
+	35326	35655		hypothetical protein BN906_01179 [Clostridium tetani 12124569] gi|557605112|ref|YP_008773223.1|			9e-59	MKFNDFRVPVEYIIDQYWRKKQLKDNVFFDEEEITDLPQYPVDIERNPDTKKVEKIIYDKGGTLEWIEELLRDWHNKVTRIKVTLPDQEVKYIDLVRDATGKVTRVEVN
+	35657	36217	PHAGE_Bacill_0305phi8_36_NC_009760	low copy number virion structural protein		gi156564109	5e-05	MGLPSYVINFDELSDLIKDYLENGINVDIGNITLNTEDIERLLSEIKDKIQGVDYNNLIQALNDLGAKLDGLSGNLGILGTQKIYGKMLEVPAIVGQHTIEFTAPANSKLTGITYSQSSWRFEDSWDLVVEEERLFTETRTKEYGEHKYFNVFYPVDGTIKFIYNNNSGASKVVWVDFCILEGGSE

## Sheet: 12124569
gi|00000000|ref|NC_000000| gi|557254711|emb|HG530135.1| Clostridium tetani 12124569 main chromosome, complete genome [asmbl_id: NC_000000].2807481, gc%: 28.81%
CDS_POSITION BLAST_HIT EVALUE prophage_PRO_SEQ
---------------------------------------------------------------------------------------------------------------------------------------------------------------------------------------
	#### region 1 ####	CDS_POSITION		Phage BLAST_HIT	Blast HIT		EVALUE	prophage_PRO_SEQ										Gene ID	Function		Category			Size	MW	PI
1	+	1120274	1120903	PHAGE_Megavi_lba_NC_020232: uridine kinase			PP_1067	gi448825371	1e-34	MSKRPILIGITGGTGSGKSTVSKEICRRFDKELIVMIEQDSYYKDQSHLSIEERVKTNYDHPNAFDTELLVNHLKELSCWNKVEKPIYDFELHNRKNETEIVEPTEIIIIEGILVLEEKEIRDLLDIKIYVDTDADVRIIRRLVRDIKERGRSLDSVINQYLNVVRPMHMQFIEPSKRYADIIIPEGGHNKVAIDIIVGNIKQMVQKSE
2	+	1120972	1122600	penicillin-binding protein 2 [Clostridium tetani 12124569] gi|557605062|ref|YP_008773173.1|			PP_1068		0	MLYNTFVFLISLGFLNLRLYNLQYKDRERYNVMANMQHSYVEPTRDLNYKLLDCNGDNLLKYKEEYKAVIIPKVFAKQNGEENYKEYLKIIEELELYNEDYNNLDITSNAKHYFTIDLPTYEKIKDIKNIKGFYTFKNLKVDRSEAWSLENMITTTKNISSGKEKSLDSLEMTIKNKLKNNKNYTIEFEKDVDNNILNIEENIPKNNLNVKLTLDRNIQGNIKELLKSKYGDYEQIGVILMESNSGNIKAMVQKDDTLPNINIGAETLNGFFPGSIYKTLVMETILEKDNDNVNKSFSCKGLYEDNNKGINHGSLNINDAFVVSCNHIFSQLGIESGFQSIHSLSKSQGLLDKVLNLDREQSGKFEIEEPKMENGSLGLTAIGQNIRITPIEAISIANT…
3	+	1122713	1123171	PHAGE_Bacill_phiNIT1_NC_021856: putative sigma factor			PP_1069	gi526118575	3e-13	VYMFDSIINILGSNILLTAYVTGNNSFPKPLKAEEEKYYLKQLEKGDISAKGVLIERNLRLVAHIVKKYSFPGKDMDDLISIGTIGLIKAIDSFKIDRGTRLATYAAKCIENEILMLIRNNKKTKGEVYLQDPIGIDKEGNEIPWTSYQSRA
4				attL
5	-	1123161	1124669	PHAGE_Clostr_phiCT9441A_NC_029022: serine recombinase			PP_1070	gi971821642	0	LNKICIYLRKSRADEELEKTLGEGETLSKHRKALLKFAKEKKLNIVEIKEEIVSGESLFFRPKMLELLKEVENKQYTGVLVMDMQRLGRGNMQDQGIILETFKKSNTKIITPMKTYDLSDDFDEEYTEFEAFMSRKELKMINRRMQGGRVRSVEDGNYIATNPPLGYDIHWIKKSRTLKINTHECEIIKLIFKLYTEGNGAGSIAEHLNNLGYKTKFNNNFSRSSVLFILKNPIYIGKVTWKKKEIKKSKNPNKVKDTRTRDKSEWIVVDGKHEPIISMKMWNKAQEILNNKYHIPYQLVNGPANPLAGIVICSKCKFKMVMRKLKGIDRLLCRNNKCDNISNRYDSTEKAIVQALERYLNEYRINISNKNKTSNIKPYERQVNILEKELAALNEQKLK…								SER RECOMBINASE
6	-	1124692	1124976	PHAGE_Clostr_phiCT9441A_NC_029022: hypothetical protein			PP_1071	gi971821643	2e-46	MENEKIFELIEKMYIDLKGSQEKMYADLKEGQRKICTELKSEISEVKKTVIRIENDHGKKLEALFDGYKQNSEKLNRIEDEVAKHKEVIIKRIK
7	-	1124994	1125254	PHAGE_Clostr_phiCT9441A_NC_029022: hypothetical protein			PP_1072	gi971821644	1e-37	MENLLKEILSEIKGIKETQEKMQSDITEIKEKVNAVYNQTADLTEFRTESIESLNQIKDDVEYLTHKESQNEKVLFNLQRKVTTNR
8	-	1125282	1125740	PHAGE_Clostr_phiCT9441A_NC_029022: hypothetical protein			PP_1073	gi971821645	4e-85	MSYDTLLDEAFNNDIMVKEIDLKTKDGLCYGNRIAINKNLTTNKEKRCILAEELGHFYTTVGDITDQSKIVNLKQEVRARRWSYEKLIGIIDLVNAYNNGARDKYTLADYLNVTEEFLEEAINYYKTKYGLYYEIDNYLIYFEPTLGVMKIF
9	-	1125745	1126353	PHAGE_Clostr_phiCT9441A_NC_029022: Cro/CI family transcriptional regulator			PP_1074	gi971821647	2e-51	MEFYKILQNIMSENNLSIPDISRATGLSDSTLRSMISRKTKNISLDVAFKLSEGLGISLEKLNGETPINSEATTINVSDKQNMKEIINRIKTRRNELMLSYQDLADKTGLSKSTLQRYETGAIKNMPLDKLGVLAKALNVSPAYLMGWEESVTDNDKEDTKKTTLLTNFNKLNETGKDEAIKRVEELTEISRYKDFIELDVR
10	+	1126497	1126745	PHAGE_Geobac_virus_E2_NC_009552: hypothetical protein GBVE2_gp029			PP_1075	gi148747756	2e-06	MRQSNVIFANLRAEMARKQITIAKLAEEVGVNRDTMSRKLSGKTPLYLNEAFLINKKFFPNENIHYLFNELCKVSQKQDKKN
11	+	1126777	1127580	PHAGE_Clostr_phiCT9441A_NC_029022: antirepressor KilAC domain protein			PP_1076	gi971821649	1e-102	MNNLQIFNNKDFGEVRTIIKENGIWFVGKDVAECLGYKDTDQSLRNHVDGEDKLTRKIDGAGQSRRMTIINESGLYSLVLSSKLPSAKKFKRWVTSEVLPSIRKHGMYAKDELLDNPDLLIQVATKLKEEKAKNKMLELQNKQKEQIIGELKPRADYTDRILKNKGLVTITQIAKDYGMTGIGLNKLLHELKVQYKQSDQWLLYKEYSGKGYTHSETIDIVRSDGRPDVKMNTKWTQKGRLFLYNLLKDNGILPTIEEEAEREVACN
12	+	1127607	1127786	hypothetical protein BN906_01138 [Clostridium tetani 12124569] gi|557605071|ref|YP_008773182.1|			PP_1077		7e-27	MNLKNISTEDLIKELISRKNVEIYNCGLYEKHEAQIKRKYTQDRNPVKLPLHYKLIVVD
13	-	1127791	1128027	hypothetical protein BN906_01139 [Clostridium tetani 12124569] gi|557605072|ref|YP_008773183.1|			PP_1078		3e-40	MLIPSNATSIPWTFKSWITNFKEVDLPIGDLARDIINDSNFPKDDTFGIIHEYICYKTTSSEVIETFVTTWNFYLATK
14	-	1128112	1128486	PHAGE_Clostr_phiCT9441A_NC_029022: hypothetical protein			PP_1079	gi971821650	2e-61	MENKIYDLLEKMYVDFNQRFEDLEKTSSKIKSQVDTNSLMLEKIQTDIKTLAEVQQSFSEQLDRAKNKDGKTLGERLDIIELAISNTSKSVNDVVDAIDVIKETTGSHEMDIKILKKIRNNHSL
15	+	1128612	1128746	PHAGE_Clostr_phiCT9441A_NC_029022: hypothetical protein			PP_1080	gi971821651	3e-16	MAAIVRIIEPDISDEENERNLQEVIEVLERIADSISTSKSTKDE
16	+	1128903	1129334	PHAGE_Clostr_phiCT9441A_NC_029022: hypothetical protein	157		PP_1081	gi971821652	1e-23	LIKQMLERRVGHLSNDEFKEVMDIVTDDIKFNRINFGKRTNKIELIEIAERSLHALRGMELEYDRYGRAKYNPFIHRNTGKPWSNTDLNYLINWYDIIGPDEMSFVLERTIATVMNKVYILRKKGVMNKHKRIRNCKRVRSMH
17	+	1129408	1129761	hypothetical protein BN906_01143 [Clostridium tetani 12124569] gi|557605076|ref|YP_008773187.1|			PP_1082		4e-59	MLVARIKQIKQESYSLSELRDLEDLIINNMGEDAWNAIMYFMEKKIGELEENSVYTEKDIKDYDLSLTALRSGVTEEIEIIEKLIDKVTNAKRLNRETLIKELNGISNRLYDNEGYF
18	+	1129782	1130033	PHAGE_Clostr_phi3626_NC_003524: Gp30 protein			PP_1083	gi20065993	4e-05	LDKKVAIVRFPRGSFSQDYSYKTDIENLKEGDVLVVEANNSYAIAIFQRYSEDENKIKQATKWVVQKVDIEAFENRLFLGGDD
19	+	1130033	1130293	hypothetical protein BN906_01145 [Clostridium tetani 12124569] gi|557605078|ref|YP_008773189.1|			PP_1084		3e-42	MDKNYEIIQDILFRAIQITVNQKQDVSWEFFSLSKTLSISISFNGECKEGLVKTYSVKVEDTECLKIIQDELINLQYGNLDDEFLG
20	+	1130327	1130800	PHAGE_Bacill_phiAGATE_NC_020081: hypothetical protein			PP_1085	gi448260843	1e-08	MKITAEFNSSEELISFINTFGANALKGIESKKEVQEVEVKEVEVKEVKKETVTEKKEEVKQVDTPKEEVKKETVVEKKEEIKKEEKSNPLKNEQVKTVDTSKEKITKEMIRAAFAKLIKAGKAKEAKDITTKYGAKKVPDLKEEDYTAILKEVEELL								Contains a DUF; DUF2815 match to 453-A
21	+	1130800	1131945	PHAGE_Crocei_P2559Y_NC_023614: hypothetical protein			PP_1086	gi589893851	4e-109	MAAHALLSASGASRWLACPPSARLEEQFENVSSEFAKEGTLAHELGELNLKLNLGEITKRKFNSEIKKIEENELFTKDMPDYVEIYVDTCMEKVAEAKAKTPDALFKIEQRLDFSEWVPEGFGTGDFVIIADGTMEICDLKYGKGVPVSAIDNKQMRLYALGAIAEFSFLYDIEKIKMTIIQPRLDSISTDEMMIEELLKWAEEELKPTAKLAYEGKGEFCAGGHCKFCRAKAMCKARADKNMELAQYDFQEPNTLDNNDIAFILSRADELIKWAADVQEYALEQALQGEEFDGFKVVEGRSNRKWTDESKIGEILLGQGFLENVIYTKKLTGITNMEKAIGKKEVTRLLGDYIIKPQGKPTLVPITDKRPVYNSAEADFK								Cas4 nuclease
22	+	1131976	1132530	PHAGE_Crocei_P2559Y_NC_023614: hypothetical protein			PP_1087	gi589893852	5e-58	MIKAKRTGTKVTTGKVRLSYAHLFEPHAIEGNEPKYSVSVIISKTDTETLKAIKEATEQAKKEGASKWGGKIPATLKTPLRDGDAERPDDEAYTNCYFLNASSKNKPGVVDQNVQPILDATEVYSGCYARLTLNFYAYSASGNKGIACGLGNVQKLEDGEPLGGFTRAEDDFEAIETAEDDFLG
23	+	1132581	1134554	PHAGE_Staphy_2638A_NC_007051: ORF004			PP_1088	gi66395454	0	VIFIDTLAIDVETYSNIDIKTYGVYKYVESPDFEIMLFAYAFNDEPVEIIDFMNGEKLPCNVFYALTDPNIIKTAFNANFERNTIKNQYPALCPPEQWECTMVKALTLGLPSSLDMVGKALNFEEDKQKMKEGKALIQYFCKPCKPTKSNGKRTRNLPEHDMEKWELFKEYCKRDVEVEREIRNLLNRYKTTEEEKKLWQLDQRINDRGISTDLILIKQAIECDADYTKRLIHAATKLTGLENPNSPTQIKKWIGERIGREVKTLTKTSIPELIKESESLGKSEVIKMLELRQLMAKTSIKKYESMNKARCKDGRVRGLLQFYGANRTGRWAGRLVQVQNLPQNHLPDLDDARNFIREGKFEEVEFLFDSVPDTLSQLIRTAFIPKEGNRFIVSDFSAI…								XRE family transcriptional regulator, DNA polymerase I							99% to 453-A
24	+	1134566	1136989	PHAGE_Crocei_P2559Y_NC_023614: virulence-associated protein E			PP_1089	gi589893854	0	MEIKTKNNLDINIKYDGSIAIATGKSRKETHWKNKNILWSTLVDKLSKTTRTPETYAEYKKMSKSERDRIKDVGGFVGGGLKNGRRKAENVQNRTLLTLDLDYVNGDIWSSIELLWDFSVVMYSTHTHIPDNPRLRLVIPLSRPVLPDEYQAISRMVADDIGIDQFDDTTYEPSRLMYWASTSSDGEFIFKIQDEPWLNPDEILDRYTFGWQDVSYWPESSRSRAKLNSVIKKQDDPLTKKGIIGAFCRTYSISEAIAEFLNDVYTPGIDDTRYTYAEGSTTGGVVVYDDKFSYSHHGTDPASNILCNAFDLVRIHKFGHLDDEVRIDTKQNNLPSFKKMTEVAINDNKVKIQLGKDRIESVQNEFEVVKDDDIEWLKLLENDRSGRICATIDNAKIIL…								virulence-associated E domain-containingprotein
25	+	1137053	1137202	hypothetical protein BN906_01151 [Clostridium tetani 12124569] gi|557605084|ref|YP_008773195.1|			PP_1090		3e-20	MGTIYLSTMSTVFTKGILLKGDNITIYGILSYFHNTHKEKTVVTVDKIS
26	+	1137264	1137536	hypothetical protein BN906_01152 [Clostridium tetani 12124569] gi|557605085|ref|YP_008773196.1|			PP_1091		1e-46	MNCDYKRKILKETLKILDSSYSIQTIDWSECLYRDLGNGIDFEIEYGKGKFDIYVWKNKSKTIECILDIKKADLKITLEGLIKKYGRIKN
27	+	1137517	1137792	PHAGE_Bacter_APSE_2_NC_011551: hypothetical protein APSE235			PP_1092	gi212499740	7e-17	MEESRIEKRLKKEIEKLGGKALKFVSPGMSGVPDRIILLPQGRIVFIELKAPGKKPRSIQKYRIKELKNLGFRVEIIDSIEGINNFIREIK
28	+	1137809	1137931	SNF2 domain-containing protein [Clostridium botulinum A2 str. Kyoto] gi|226949727|ref|YP_002804818.1|			PP_1093		6e-10	MSKKKEGDIMNFTPWNYQQYAINHILDHNASGLFLDMGMG
29	+	1138439	1139260	PHAGE_Entero_phiFL4A_NC_013644: DNA helicase			PP_1094	gi281416462	2e-80	MNGHVVYKYGLKDGAEEQIHKKIGDICISMMAKDYLDIPKRIDNVININLPKGSIDKYKQLEKELVIELGEDDITAANAAVLTNKLLQISNGAIYSEDKSVVEIHDEKLKALLDIIESANGKPVLIFYSFKHDFDRIVNFLNCKKLKAVGLRNSDDIRKWNNGEIPILLIHPASAGHGLNLQYGGNIIVWFGLTWSLELYQQANARLHRQGQKQSVVIHHLVAKGTVDEDVIKALDNKEVNQNTLLEAVKARLRRGITDDNERNFRGNCKTSY								DNAHelicase; seqeucne shared with 453 phage A
30	+	1139214	1139762	PHAGE_Clostr_PhiS63_NC_017978: gp40			PP_1095	gi388570666	8e-21	MTTKETLEEIVKRVIKEYDKQQREKAKKKRDRRLRNTDLLLRNYDNLIKHIDYAIEDEKELKAEDPEELLDEIEEEINLENDEDYEGIYINAIKRTKTRTRIILKHIEVAIEFYRQKTKLSNSTNETRRYTVIYKFYFEKKKIPQIAEELGYSNKTISRDKKRAIEELSVLFFGIDGIKFSL
31	+	1139914	1140033	hypothetical			PP_1096		-	MKVVIGTIVNIGSTDGLGHIFINLYKNIKSLNYQEDLTI
32	+	1140179	1140379	PHAGE_Clostr_phiCT9441A_NC_029022: hypothetical protein			PP_1097	gi971821675	2e-32	MRLFILSIISAFIGLLIGGFILPPIIPGLSEAYYIVYICAFSGFFIPSFYVLEKLYKSHKKGNDNS
33	+	1140552	1140716	PHAGE_Clostr_phiCT9441A_NC_029022: terminase small subunit			PP_1098	gi971821676	2e-14	MAKSKYETNVKDKLILVEGWARNGLTDEQIAKDISIKLNVFYITTIVIMVEGIK
34	+	1140749	1141837	PHAGE_Escher_121Q_NC_025447: hypothetical protein			PP_1099	gi712914782	1e-11	MILKENLSYPLVHYTDMYGNFIGFQKDKNSEVVLCSCMRKAVENCIKLFLKYPSSLLNPPEWILLKQLDMPESINDVIRKKNPPVGLEWLNYIKFKEEVCHRCNIEKPTKEYCTPMYGTKFKRTFGWYININYFNKGINPSTHDGIYYLKEDGPIEIKLILDPTDKDLLEDIRRYKLLDTFEDKEILDMLKKIKHREEAIVLRYFHIEDKELQYQKLYYAIEYVMKQRLKEVHKVIENEVRDWFKSKRVGEKWENETNLYKIIRKLYPELTMYRHFRPPFLDGLELDIYIETLDIGIEYQGEQHFKPFEHWGGEEAFEKRQELDKKKKELCEKNTIKLIYFNYNEEINEEHIRKKLLKELNI								hypothetical
35	+	1141904	1143361	PHAGE_Strept_Dp_1_NC_015274: portal protein	phage portal protein [Clostridium tetani] WP_023437961.1		PP_1100	gi327198352	7e-77	MNIKETLLNLNEREKKERKKALKDFIFYLGECENIDAAKLNQDLLGQNWITLDDLDYIPSQVIDNKIKPLINKQARFMFGKEPDILLKPLDKQNKETCEKLRQYIDAILNASKFWSNTMKAFRLATVTKRVMLRLEANPGQPIRLYYHDINDFSYEVDPNDITKLNKVILVRQDAETANKEEKDQIWCRYTYYMNKISDKESTCYLRIETFKGNNLEAPIEIKEQDTGLSKIPCWVICNERSIINPYGQSDIKDLKPLQDSYNRRLSDFNDSLRFLMFGQTAVIDATEDTVNACNIAPNSLMALKSIDDTEGNKQAKVQRLESNFTNADPVLKYLKTLEDSMYEKLGIPKPESLQQVPSAKSIKYMYIELVARCEEKWHDWEPIIRQMIRLIVEACGKF…								Phage Portal Protein
36	+	1143418	1143885	PHAGE_Bacill_G_NC_023719: gp605			PP_1101	gi593778047	1e-08	MELVIIFYILFIIFFSALIISALTGSKILKNKKDAIGVYSIGTVIYGVLFFLTLRLELSSYNYIYMEPVSKTSINRKVSSKVDGNNKGNSQEANQEKQIKTQNNHKGKIKGNINKNTGEKIYHVPGSTYYDRTIAEEWFSTIEEAEKAGYRAPKR
37	+	1143926	1145263	PHAGE_Clostr_phiMMP01_NC_028883: putative head morphogenesis protein			PP_1102	gi971819966	3e-43	MNEYLELVDKAQKQRIMLTKKQIKNIKDLYRDVAKDLRKRAKRANKDSLSERWLLDYQKQFKKDIKELNKILKKDIEYSILESAKYATNIQTDFFNLMDVKYKLNSKETFSNMFSRIPQQALEELINGDFYKDGKGLSERLWFHEKEANANFDYIIQKGLLEKKSTYELAKDLSDYVNPEVKKDWDFKRIYPGVGNKKIEYNSFRLAVTSMSHAYQLSMQRSCKANPFVEGIEWHTSNSHRGPCSICREREGKTYKPDELPLDHPNGVCYFTPVITKSLDEVGMELHGWLYGGSNNKLDDWYKEYGREFAGENNLFRNISKKGNNNDSNSDIISSIRNDIKSGKYPLEILEGKQGKHIKEHNNYIEGRSYLTISIDEAQKIVNKYAGSGIIRLNQNNEW…
38	+	1145268	1145462	PHAGE_Clostr_phiMMP01_NC_028883: hypothetical protein			PP_1103	gi971819967	1e-16	MNLWEYVGKTIKITCLSGNTFQGKCSDYTQAIDNEPEIASIGVDTESASYELYENEIKNIEIIN
39	+	1145525	1145641	PHAGE_Clostr_phiCT9441A_NC_029022: hypothetical protein			PP_1104	gi971821682	1e-16	MHHYITKYKENGKRYAEAWIQVNIFSLCLCIWKKRIEI
40	-	1145642	1145809	PHAGE_Clostr_phiCT9441A_NC_029022: hypothetical protein			PP_1105	gi971821683	1e-27	MSNLIKPGTDNQPAGKYKEVGPRGGNVPKARVVKIDPGDRLPPTQEKGRKWEKFK
41	+	1145937	1146554	PHAGE_Staphy_PH15_NC_008723: putative phage minor capsid protein			PP_1106	gi119967838	6e-16	MPKLSEILGEHFKQIPEDLQKKYKDIDLVDSSNYVEKKELETANSSIKEYKKQLKDRDNQINELKEEYKDVDGLKDKLTKLEEENKNQKEEHEKQLAKIEFQNALNKALDNYNVKDKEVVTKLLDEDKLKQDGKDIIGLKEQMEIMQKERSYLFEEEQPGGTGSIGGGPSSFSNNTDQPKSIGEVLGKQQADQVKINETIDSFFK
42	+	1146569	1146901	PHAGE_Clostr_phiCTP1_NC_014457: hypothetical protein phiCTP1_gp11			PP_1107	gi304360673	6e-24	VRQSTTKILGTQRNILALAGALFQNTNIKVSKTVATLKEGILEAGTIVDKTGKKVTDGTAFGIVYEDVDFNNSSGTEVVPVTIFGFIKENALPQKPATEVKAALKMIQFL
43	+	1146920	1147954	PHAGE_Clostr_phiCTP1_NC_014457: hypothetical phage capsid protein			PP_1108	gi304360674	4e-117	MNLQDFINANEIALYIKNLPLQVTLDKALFPNDKQLGMELEVAKGAKQRPVALRMSTFDVAVKPRTLKADINIEKKEMPFFKESVLIKEKDRQQMLLAMKANNQELVNQILNQIFGNYKALVDGAEVQATRMRAQLLQSGEIKIITDDGDVVVDYGIPSDHKEVLAGTAKWSDKTANIVGDIERWQNTLVAEGYAKPNRMLMTQKTFGYIRANAAIESEIKGISNVVVTDKLVKNYLKEKLEIEVGILNGVFTAEDGSTMNLYEDNKVTLIPQGALGKTMYGTTPEEADKMFGSSKLDTQIVNTGVAITTMAKEDPVTVETKVSQLVLPSFERADECFFATVAE
44	+	1148010	1148198	hypothetical protein BN906_01168 [Clostridium tetani 12124569] gi|557605101|ref|YP_008773212.1|			PP_1109		1e-27	MAKKADEKLKKVKALVNIKYDESCFKIGYEFEVRSEDSEEMTKRGYVESLEKIEKGETKEGE
45	+	1148201	1148503	PHAGE_Clostr_phiCTP1_NC_014457: hypothetical protein phiCTP1_gp14			PP_1110	gi304360676	6e-10	MTIPLEILKFNLQEREYPYFEDNDLSLLLQSNDNNINKASYKGCLLKANADDKLEVAGVKLSSNRQYWLGLAEEYKKAYEESLQGNITGYKTSMKRVDGQ
46	+	1148500	1148865	hypothetical protein BN906_01170 [Clostridium tetani 12124569] gi|557605103|ref|YP_008773214.1|			PP_1111		2e=63	MSKFNRGKISRQIYKQLEKKGLLKEIKILRNGKNAYGEKLEDLYVATIKGYYYRKENKINISSDTGATINTNYYDKLLVTYNEESKKIKQDDYLTLDGIKYKVIDTGNVENIVFDMYLNRM
47	+	1148870	1149214	PHAGE_Strept_Dp_1_NC_015274: hypothetical protein			PP_1112	gi327198361	5e-11	MSFKFDIESVINGLSEFEVKSKVSIGVYADTAGKKLENHAKKNAPWIDRTGLARKTIEGGKQWEDDKCIVYVAGNMEYSPFLELCNDKQYATLKPAVDKLSPEILRGMNNLLGK
48	+	1149219	1149638	PHAGE_Clostr_phiCTP1_NC_014457: hypothetical protein phiCTP1_gp17			PP_1113	gi304360679	5e-11	MSSFNYKVPGDHLQQDLINNTIPQTVWQKIYLHLKKLGYEVYSPGQKRDKCIDSYVVIKENGTYATNGNVTGYKLFDIIIYHPMSNYTSMEFYVENIKQAMKDIGELRPTGNETPSIIDEKIEAYTASIEYQQFKSLRR
49	+	1149643	1150515	PHAGE_Clostr_phiCTP1_NC_014457: hypothetical protein phiCTP1_gp18			PP_1114	gi304360680	2e-27	MDGKTLVNVIKVNFIDEVTNIKHTIETSDEIDIEPIKSDGKRDILRVKNTIYGINETEDIVIGYKLKLKDNLFNMKTMSLIHGGSIEGNKYCGAEAGKVAERHPFTMEIFTEEKDYSRTTGYAKFTYKHCKGKPAKYKVKDGEFLVPEYEAESIPFRGEKPVEIEFLDTLPSKPEKPDPPVEDIGVEGGTVKDTNTDVGVEITNRIVWTFKEQINQDDVTKTNFSIRRKSDNSLVQGNVTIDGTKKIVTFVPTSLAVDTVYIAEAKEVKKLDGSGTTTSLDTEFKTVKIA
50	+	1150532	1150942	PHAGE_Clostr_phiCTP1_NC_014457: hypothetical protein phiCTP1_gp2			PP_1115	gi304360682	7e-27	MEITNLEQLKQMAECDVIELPRFKQEIPFVVKVKRVSILNLVRKGIIPNRLLSAAEELFYGKTSNKGNVDMKTLTDVMFIMAEKALVEPSIKDLEEVGLELTDEQIVALFNYTQQGVQELESFREEPEDNDGANDK
51	+	1150926	1151141	PHAGE_Clostr_phiCTP1_NC_014457: hypothetical protein phiCTP1_gp21			PP_1116	gi304360683	2e-05	VLTISKQYKQRPSEIIGLTNDYEAFCFDEACIYIISKLQEEGSPKPKFIDDEDRNKTNNNDVIEWLNANN
52	+	1151185	1153614	PHAGE_Cyanop_MED4_117_NC_020857: tail tape measure protein			PP_1117	gi472341876	1e-29	MAINVGTAIAYLTLDKSPFNNGLKSAGAELKNFIRGTGEAGGRIKSLGGALTSVGGTLTKTVTLPIVGIGTACTKMASDFETSMAKIDTIAGASKKELADMRKEILKASSEYGMAAKDFAQATYDSISSGIDKADAVAFTKDSAKLAKAGFTDVATATDTLTSVINAYGKSSKDATDISNQMIIAQKLGKVTVDEMGASLGNVIPIASALGVKTEELFSSIAVATAQGIKPAQSITGLKAAMSNIVKPSKEAKKAAKTLGLQFDANAVKTKGWMGFLQDVKSKLEESAPTYAKKLDEVNKLKKAIESSGGSSKKYKEEIEKEREKIKVLREEKKNLTSKDKDRKKAIDNEIKSMQEHIKTMQKQSKAEKDGASNVKEMKKALKEKEKELKILEGTSKDT…								Tail Tape measure protein
53	+	1153627	1154025	hypothetical protein BN906_01177 [Clostridium tetani 12124569] gi|557605110|ref|YP_008773221.1|			PP_1118		5e-74	LDFNLQLKYDNGTDTGAVITNYKPPVPVTLRKGNKSLTGYTVFQDAVKSDTLIKFSVAFETHTPEEISKFKEFRSKYNERFIFIDEFGTEYRGYFQGNFDLDTPIEGDIYYMSCELLCPCPITGWEGDSNEL
54	+	1154015	1155532	hypothetical protein BN906_01178 [Clostridium tetani 12124569] gi|557605111|ref|YP_008773222.1|			PP_1119		0	MSYKLEVIKKTNGEKYTFKRLFLSADVDRRIDMGATQATFKISNNAPMKLTNFGGIDGIIDNSNRVNFYWNDEPQFTGTIKNYNIKSSEEIIEVIARDDYSKLLKPIDPGVPYLIYKDIMASDMVLDLCKRAGLKVQIKKDEIQDYKIEKEMKIKYDTQFSDVVEEAITTMESKGIMNKEGILVIGKPYPNYLASDVPNNINYNWYYEDFIKIADADSKRNTDTMYSRLLVKYNEKIYNVYEEPKMKKYLGGENRFTEVETVLADTEIKRRRIANKQFLDMWRRNTNLDIIATKANPKLKLRDVVRTKIKDDYLGHYMVVGIHTSFTPDSVNDQIALEGMRENTSLAVLSTGNYTIEGKKKGSNKNETYEDVKENVLESFNIDKTGKIKLGFADIEKQP…
55	+	1155522	1155851	hypothetical protein BN906_01179 [Clostridium tetani 12124569] gi|557605112|ref|YP_008773223.1|			PP_1120		9e-59	MKFNDFRVPVEYIIDQYWRKKQLKDNVFFDEEEITDLPQYPVDIERNPDTKKVEKIIYDKGGTLEWIEELLRDWHNKVTRIKVTLPDQEVKYIDLVRDATGKVTRVEVN
56	+	1155853	1156413	PHAGE_Bacill_0305phi8_36_NC_009760: low copy number virion structural protein			PP_1121	gi156564109	5e-05	MGLPSYVINFDELSDLIKDYLENGINVDIGNITLNTEDIERLLSEIKDKIQGVDYNNLIQALNDLGAKLDGLSGNLGILGTQKIYGKMLEVPAIVGQHTIEFTAPANSKLTGITYSQSSWRFEDSWDLVVEEERLFTETRTKEYGEHKYFNVFYPVDGTIKFIYNNNSGASKVVWVDFCILEGGSE
57	+	1156410	1157492	>Prodigal Gene 53						MSLPKYVVNFEELTDDLKKKILELIDDELRGKYAKLNADDIEALLEDLKELLPSLQYNMLKKRIEGFIYYNHNGMQKNEGRLLDIPPIIMENKEDFIFDKNVFLTGLHFNQTGWKKEDTYTLEINKEKIIDNATIKEIGEHKYFNTFYKVHANTPISFILNNNSGNSRQTMVDLEYIEGNLMENPVELPKIPPRGDILFMLDTTGSMGRIYSEGTSFLNNLTEYLANLADKNLIYTIFFGDINKGNLLTYDYTEVPPKKIDEFSEYVKNIDNITSIGGVNSPESGLKVLELYKNKYETNKKIRSIFIATDAEKLIGEVSGLIREIDIPIFVYIPEHVAANPDNVWEELQEENKARIIGTF
58	+	1157510	1158748	>Prodigal Gene 54						MATEEKFYYVEGSCQVKDLVKTLVTEITQNAGIYKWDLVHPASMDNIGSAGEAKEINLITDESTTDKVDTVFTVGTQNDMCIIKATTSFGKEFYVKIDREKADLTTEEKKALVDFKSLHRYCIREYCYDRTDAQVLEIMAGVNDESSKSGDYNAYVSAMTKSNSINNIRLQISDKLNKEGNDLDIPKNMQKEYNYRLAWYRKLQPEIKDFLPVQYWINVTKDSINLVLRGDPSADVHPYENYLTSYAYMGALKPVEDSATTDDKYNFGITVSSDIEPNYTKLYGERTATGVTDMCMIANKIGMPYQPHYPAFYATNPFMDKCNVEGSRWNHKKHQFSDITLVHPVDMERGKMINVLAGDASAIYDMDKLAYKKDTDEEEYYKKFKLTAPFNFLNNSANI…
59	+	1158761	1159270	>Prodigal Gene 55						MPLHKIPLCSLKYVGDTHSGATFKYDTTSKVLKHKEKLFYKDKVVEIDKTRGDKLLYKYFYNIEKKNNEYLYKENPIMVKEFEKELKLHDREINKDKSMPLEDTDIIEFNKKKSMQLGQKECININIEVYTELQPRDSIDIHVETDKNLLEFRNIQLNKDNKCINLINI
60	+	1159246	1160067	>Prodigal Gene 56						MYKSDKYLDYMPLINVYKQIEKDLLDLTIWDIYKEHDEQLQGTLMKNIYKVGNNNKFIEVAKRWWWLSPTDPMDKLIIPNKDYEKMKELLENPNYEYLRYNDHPIEWGKYWGIDYNIPPMPVSIEIMVDLINILIMVWHKNVQAWMYCSGKEAVQFIMELLYDWYSLDTSKPNKDYIRAYRWVRWEAEKVYFLNAENGLQAIGILIANLIDYMKYHHFDLVPLWRNPKAMDIERNFNRIVQNGDIMKDLDKLKSSRHYCIETQNFERKNIFGE								Match to other proteins but this is a piece
61	+	1160072	1160326	>Prodigal Gene 57						MLESTIDFKKPRQKMWGILKDKQLISLPYGHETNEEGKELTSYATNCYEDALAEAHTLLAQGTGTKNIQVVEFVPYDYIMQPRV
62	+	1160342	1161340	>Prodigal Gene 58						MKLIKVKDGALEVDNFYLTSFFNDFAGNSNVTRDIKTGKLKLISNNKMERKFDYNEFVIELEKENFKHMNDYDYSMIYLGNNEYTFGIKDEELDQQNKYWKILKQDNYIQAYASPDGMNYKNIGGMKFDEAMTKQGFMKYSAEDFILNKYSVYDNPYITIQNFPENTICELYDLKGNLLKTRIFDKNLECKVFIDGNMIGYFIFKDKDNNEIYTTSHLSLQYGDVYICSPYNFEIIYHGNVVTNVNPATLQDLEELITIKNIGDKDYTNINIGTETSSNDLIQLSFDGENYKECLVVDSIEQGESKDIFVRITKNAENHNFNVRDFQLVINE
63	+	1161351	1162433	>Prodigal Gene 59						MSKFFNVTHDKDIVLDDSIISNKTGWTSKKIHKEIVDKRITKFEELEDVDVVNKQDKQLVAYSKDTGKFTTINGTEAGEITGASMKQISKMGVIGSPEEPRIVNISVNTIDFKVPRVNVLKYDLGTQNIILTKNEFTNGESNDFEKDPMMVFDGRAHLKTEHASNFTFNRGIDIKSEYVVIFKKSNFKKVEGFKIGEDGVIKTLVTTAIPHDRLLIPKGDMNLSNVENIDYFKLTATGENIRIVCSVDSGQTWKVFKNEKWVDINLDVEDIRTNGMTIDLFNSINDVFWNELVTTKKIRFAYLLSMNNIDNIEELENLDLQYDGEGKWIQAKEDTFDVVYASNTLLQVHVKFNGDIKINY
64	+	1162509	1163300	>Prodigal Gene 60						MDKNLCVNGTVIASNDYQPSYPERKKECVFDGNLDTNWGGITGQTIDKSWIGYDFLKPTTIIKIKLHQSNNSNSSINIVSVQGSNNEIQWKEIKQFSLIPGLNILDLSTNNKAFNKYRLVAKTDVGIPTWAWLVKEIEMYGNLYKFLLKQNSNYYSIKNNFYKLGQPNDNAQLEQWYDKYGTKNVNTILEPLDFKDVPMSLEESTGIWKTDFELDANKILGNIKMIEESIKNEGNKTIRYECEQYKIYDKLDNEFEIMMADNK
65	+	1163357	1164448	>Prodigal Gene 61						MAGNTKPPIYNLGKEGKVVFIEYDSSSGRDHIDTLLDGRLDKHGSYGVLLSSYGARHIIFSLEQDSNLWCYGQYYRDSGGSTSQPVTIYKEVNGEWKVFKNEAKTENDKWYMLCGEMSKGKYKIETTGRYTMFTEWYTENLERYKFLVKQNNKYYSINPEYYKDEQYQSLSLKSEEYPNNNDFNKYGFNNLNELLKEYKKSNIKSSGSDLGFGKVFSFKIDDNFKCVSNLELVGETLKWSNDVTDSLKKENFTSSKYHTGRYNYIPYLAFDNHIDNNGMTGFQIKNPSDKDWLKIDFAKPVRPSKLTLQGNAGDVSVCVPKKIEISMSNDDINYTIIDTIDNIIKDDKYNEYVYKKPIKNIDI
66	+	1164499	1164840	>Prodigal Gene 62						MEFFESLYVEKYLIQDKNLNLYTYKDDTLTKLDNNSVTESNFKGNGFTEIEVITREMLLNQFGNLENIKLLLWTDNINKEECIMEYHLKKPLRPIDMLKKSNSGKFDIVMMEI
67	+	1165590	1165766	>Prodigal Gene 63						MKDRELAAYLDINNSNLPFEYYENKYLKQGYTGNLLYRKILEASNRTNKEVNKQLGII
68	+	1166570	1166839	>Prodigal Gene 64						MEMNIMEFITEQALILIPTLYVLGLMLKQTKQIKDWTIPWILLVVGILGSIALIGLNANAVIQGILTAGVAVFGNQLVKQTTVKSKEEK								Phage holin
69	+	1166840	1167640	>Prodigal Gene 65						MSYTTKFINSVKDGAIASQKKYGVLASITIAQAILESGWGKSSLSRECKNLFGVKAIGGWRGCKKSYPTYEYYSGKKVLINDYFRVYNSYSESIEDHALFLVNNSRYRQHGFFNAKDYVGQANALQRAGYATSPIYAQQLINLIRQYNLNEYDNINNSYINIDGGGYASYQGGAPGINLIIRDYSKDINRIFAWVDNDKGASWAFDLTPPNSNYTKLFKNTSKVITKRNGGYTFSKGSMYKLKVKGYNKCGQVITENQIVLKVPLK								glucosaminidase /N-acetylmuramoyl-L-alanine amidase							Lysis
70	+	1167586	1167723	>Prodigal Gene 66						MWTGHNRKSNSSKGTIKVILKPWVRKLVHGFFILKINYINIEINT
71	+	1168100	1168282	>Prodigal Gene 67						MEKNKQTIANQKWENKNREYASYLKSRSSARSFIRNKATLEDLEELKQLIKEREENLNSN
72	+	1168504	1169373	>Prodigal Gene 68						MEDRKNVIAFLNMKGGVCKTTLCKEIAYTLTEKLEKKVLVIDIDPQSNCTQAFYEKYNVIEGESVKKYMEIKKDLPSIENIFSKPIDMVKKASMDHIIISFNNNLHMIPSSLNTLFMDRETSNGNDQILLNFIKDEKLRIDYDYIFIDCPPTYSFYTISALLAADYYLVPLVPDIYSMLGLDLLNRVVEKLNYKYKAILEHNPLKNVGVIFTKVPTEKRINKSMQDNIKDIQDEFKDIYFFEQKFQYSSKSANDKIETFIIDRNDNALVNNITLICHEFIERMDNLNGK								cobyrinic acid a,c-diamide synthase; chromosome partitioning protein ParA
73	+	1169363	1169740	>Prodigal Gene 69						MENKFIIQKIKKLNFFSTEDSIRYELYSIITSLILSKEFFKKNKDANTFLENLGIENKSYIIKNRTSMLAKALRIINKKDINELKKFQNELLDICEKYNIYKEKESGENYIKSMLEKYSRDDLDE								Hypothetical protein
74	+	1169733	1170407	>Prodigal Gene 70						MSNFNEFLQEFFPRHPSKKSRNLEEIYKKICENNMLTDIFINKINTEDVNDKKIFLSLYRNKFVKVLLYIGLNDIDSINYCIRSSVEYLLKFLFSVQNNSEVGIANKTSYRYLKESLKDINKEIYCDMHKDIDPLISAYGNFSNKLHGKDIKINNETKYLQEILTQESIPYKKLCESICEIVDCYEIIMIKILKLNITKLSASEIFRITNFWNNDKVNMFLKTY								Hypothetical protein
75	+	1170633	1170893	>Prodigal Gene 71						MDVLGTDEDAIVDIVEYRIKLKKLYEKIDICLTEREKAVIEMRYGLVDGGIKTQREIAEILGISRSYVSRIEKRSLKKLCKEMQKP
76	+	1170967	1171752	>Prodigal Gene 72			shikimate 5-dehydrogenase [Clostridium tetani E88] ref|NP_781759.1|			MKYTGLLGKNISYSQSPKIHNEYYKKNNIPFKYKIFDVNEDELSYFIERLYRKNIVGFNVTIPYKTKILKYIEKLVYPADKIGSVNTVVVLKDKLIGFNTDYYGFAESLKRRNVELRDKNALIIGNGGSALCVYYVLMDMGCQSLDILCRNKDKNREKLKEIRCFYDFYDIIKYEQYDIIVNCTPLGGNNYTKNLPINLEKIKLKKDVVIYDLNYKTQDTLFINQAKSMDIMAINGEDMLKLQAYKAIDIWKIYILNGEDK							CDI49207.1
77	+	1171754	1172809	>Prodigal Gene 73						MESLSSLLETTLQHNGSDLHLTVGVAPTIRVNGELTQVSKDKLKPKDLEKYAKEILGEDFEEYCERGEIDTSFSIPGLGRFRVNVFKQRGSHAIAIRIVGVRVPSLNTLNFPETIKELSLIKRGLILVTGPAGAGKSTTLAAMINEINSKRSAHIITLEDPIEYLHKHNNSIVNQREIGKDTKNYTQALRAVLREDPDVILVGEMRDLETISIALTAAETGHLVLSSLHTIGAAKTIDRIIDVFHSSQQQQIRIQLATVLKGIVSQQLVPRKDGEGRVAALEIMIATHGIQNMIREGKVHQIESSMQTGIKYGMKTMDMALAELYKKELISYDKAIAYSTDREIIKKMISI
78	+	1172970	1173893	>Prodigal Gene 74						MEILSNITHEVTKIITWIVFVISMYYLIISFFGIWIKKDEEKCKPKNKFALVVAAHNEEIVIENIVHSLKELDYPEELYDIFVIADNCTDRTAERARKEGAIVYERFNKEKRGKGYALEWMFSKIFKMTKGHNAVVVFDADNLVHKNFLNEMNKKMLRGNKVIQGYLDSKNPEDTWITGSYSISFWTSNRMFQLSRSNLGLSNQLGGTGFCIDIDVLKEIGWGATCLTEDLEFSCKLVLNGYKVSWAHEAIIYDEKPLTLKQSWSQRRRWMQGFADVSHRYFFRLIKKSVKDLDFKALDCALYSIQP
1		135	764	135	764
2		833	2461	833	2461
3		2574	3032	2574	3032
4		3022	4530	3022	4530
5		4553	4837	4553	4837
6		4855	5115	4855	5115
7		5143	5601	5143	5601
8		5606	6214	5606	6214
9		6358	6606	6358	6606
10		6638	7441	6638	7441
11		7468	7647	7468	7647
12		7652	7888
13		7973	8347	7973	8347
14		8473	8607	8473	8607
15		8764	9195	8764	9195
16		9269	9622	9269	9622
17		9643	9894	9643	9894
18		9894	10154	9894	10154
19		10188	10661	10188	10661
20		10661	11806	10661	11806
21		11837	12391	11831	12391
22		12442	14415	12442	14415
23		14427	16850	14427	16850
24		16914	17063
25		17125	17397	17125	17397
26		17378	17653	17378	17653
27		17670	17792
28		18300	19121	18300	19121
29		19075	19623	19075	19623
30		19775	19894
31		20040	20240	20040	20240
32		20413	20577	20413	20577
33		20610	21698	20610	21698
34		21765	23222	21765	23222
35		23279	23746	23279	23746
36		23787	25124	23787	25124
37		25129	25323	25129	25323
38		25386	25502	25362	25502
39		25503	25670	25503	25670
40		25798	26415	25798	26415
41		26430	26762	26430	26762
42		26781	27815	26781	27815
43		27871	28059	27871	28059
44		28062	28364	28062	28364
45		28361	28726	28361	28726
46		28731	29075	28731	29075
47		29080	29499	29080	29499
48		29504	30376	29504	30376
49		30393	30803	30393	30803
50		30787	31002	30787	31002
51		31046	33475	31046	33475
52		33488	33886	33488	33886
53		33876	35393	33876	35393
54		35383	35712	35383	35712
55		35714	36274	35714	36274
				36271	37353
				37371	38609
				38622	39131
				39107	39928
				39933	40187
				40203	41201
				41212	42294
				42370	43161
				43218	44309
				44360	44701
				45451	45627
				46431	46700
				46701	47501
				47447	47584
				47961	48143
				48365	49234
				49224	49601
				49594	50268
				50494	50754
				50828	51613
				51615	52670
				52831	53754

## Sheet: 184.08
1	+	1	630	PHAGE_Megavi_lba_NC_020232	uridine kinase		gi448825371	1e-34	MSKRPILIGITGGTGSGKSTVSKEICRRFDKELIVMIEQDSYYKDQSHLSIEERVKTNYDHPNAFDTELLVNHLKELSCWNKVEKPIYDFELHNRKNETEIVEPTEIIIIEGILVLEEKEIRDLLDIKIYVDTDADVRIIRRLVRDIKERGRSLDSVINQYLNVVRPMHMQFIEPSKRYADIIIPEGGHNKVAIDIIVGNIKQMVQKSE
2	+	676	2328	penicillin-binding protein 2 [Clostridium tetani 12124569] gi|557605062|ref|YP_008773173.1|				0	MFFIHKKRCYIILLFFLISLGFLNLRLYNLQYKDRERYNVMANMQHSYVEPTRDLNYKLLDCNGDNLLKYKEEYKAVIIPKVFAKQNGEENYKEYLKIIEELELYNEDYNNLDITSNAKHYFTIDLPTYEKIKDIKNIKGFYTFKNLKVDRSEAWSLENMITTTKNISSGKEKSLDSLEMTIKNKLKNNKNYTIEFEKDVDNNILNIEENIPKNNLNVKLTLDRNIQGNIKELLKSKYGDYEQIGVILMESNSGNIKAMVQKDDTLPNINIGAETLNGFFPGSIYKTLVMETILEKDNDNVNKSFSCKGLYEDNNKGINHGSLNINDAFVVSCNHIFSQLGIESGFQSIHSLSKSQGLLDKVLNLDREQSGKFEIEEPKMENGSLGLTAIGQNIRITPI…
3	+	2441	2875	PHAGE_Bacill_phiNIT1_NC_021856	putative sigma factor		gi526118575	2e-13	MYMFDSIINILGSNILLTAYVTGNNSFPKPLKAEEEKYYLKQLEKGDISAKGVLIERNLRLVAHIVKKYSFPGKDMDDLISIGTIGLIKAIDSFKIDRGTRLATYAAKCIENEILMLIRNNKKTKGEVYLQDPIGIDKEGNEIP
4				attL
5	-	2889	4397	PHAGE_Clostr_phiCT9441A_NC_029022	serine recombinase		gi971821642	0	MNKICIYLRKSRADEELEKTLGEGETLSKHRKALLKFAKEKKLNIVEIKEEIVSGESLFFRPKMLELLKEVENKQYTGVLVMDMQRLGRGNMQDQGIILETFKKSNTKIITPMKTYDLSNDFDEEYTEFEAFMSRKELKMINRRMQGGRVRSVEDGNYIATNPPLGYDIHWIKKSRTLKINAHECEIIKLIFKLYTEGNGAGSIAEHLNNLGYKTKFNNNFSRSSVLFILKNPIYIGKVTWKKKEIKKSKNPNKVKDTRTRDKSEWIVVDGKHEPIISMKMWNKAQEILNNKYHIPYQLVNGPANPLAGIVICSKCKFKMVMRKLKGIDRLLCRNNKCDNISNRYDSTEKAIVQALERYLKEYRINISNRNKTSDIKPYERQINILEKELAALNEQKLK…
6	-	4420	4704	PHAGE_Clostr_phiCT9441A_NC_029022	hypothetical protein		gi971821643	3e-46	MENEKIFELIEKMYIDLKGSQEKMYADLKEGQGKICTELKSEISEVKKTVIRIENDHGKKLEALFDGYKQNSEKLNRIEDEVAKHKEVIIKRIK
7	-	4722	4982	PHAGE_Clostr_phiCT9441A_NC_029022	hypothetical protein		gi971821644	5e-37	MENLLKEILSEIKGIKETQEKMQSDITEIKEKVNAVYNQTADLTEFRTESIESLNQIKDDVEHLTHKESQNEKVLFNLQRKVTTNR
8	-	5010	5468	PHAGE_Clostr_phiCT9441A_NC_029022	hypothetical protein		gi971821645	2e-83	MSYDTLLDEAFNNDIMVKEIDLKTKDGLCYGNRIAINKKLTTNREKSCILAEELGHFYTTVGDITDQSKIVNLKQEVRARRWSYEKLIGIIDLVNAYNNGARDKYTLADYLNVTEEFLEEAINYYKTKYGLYYEIDNYLIYFEPTLGVMKIF
9	-	5484	5930	PHAGE_Clostr_phiCT9441A_NC_029022	XRE transcriptional regulator		gi971821646	5e-33	MTKTEKLKHIILSKYNSIREFARIAGIPSTTLTSALDKDIGGMAVDRVIKICEILNVDIKTLEPLDQNLINNNLSKKETTLLTNFNKLNETGKDEAIKRVEELTQIDKYTHEEKDHLMPIAAHDKEGKFSKEDMEHDLNLMKDDELWK
10	+	6118	6333	PHAGE_Entero_EF62phi_NC_017732	phage family protein		gi384519763	8e-08	MYNNLEAEIVRKKIKKPLIAKEIGRTYNTLNLKIAGKYPFTYDEALIIQEKFFPECDFKELFKKSEIKKLN
11	+	6349	6666	PHAGE_Clostr_phiCT9441A_NC_029022	antirepressor KilAC domain protein		gi971821649	9e-20	MDSLQVIDQREVLNKNFKIYGNIENPLFLAKDVAECIEHSKPSVMLEGIDTQEKLKETIFTSGQNREMWFLTEDGLYEVLMQSRKPPPPPPPKNIVVRVIHILKL
12	+	6702	6815	PHAGE_Clostr_phiCT9441A_NC_029022	antirepressor KilAC domain protein		gi971821649	5e-14	MITKWTQKGRLFLYNLLRDNGILPTIEQEAERAVACN
13	-	6848	7312	PHAGE_Clostr_phiCT9441A_NC_029022	hypothetical protein		gi971821650	7e-72	MALITLIFQVHKIPQVVYNGNVINFLGADTMENKIYDLLEKMYVDFNQRFEGLEKTTSKIKSQVDTNSLMLEKIQTDIKTLAEVQQSFSEQLDRAKDKDGKTLGERLDIIELAISNTSKSVNDVVDAIDVIKETTGSHEMDIKILKKIRNNHSL
14	+	7347	7481	PHAGE_Clostr_phiCT9441A_NC_029022	hypothetical protein		gi971821651	3e-16	MAAIVRIIEPDISDEENERNLQEVIEVLERIADSISTSKSTKDE								Hypothetical Protein; conserved in C. tet phage
15	+	7636	7926	PHAGE_Clostr_phiCT9441A_NC_029022	hypothetical protein		gi971821652	1e-40	MLKQMLEGRVGHLSNDEFKEVMDIVTDDIKFNRINFGKRTNKIELIEIAERSLYTLRRCIDLDGTELYGIDGQTIVDIREMVTEHVPPPPPPLMKL								Hypothetical Protein; conserved in C. tet phage ***missing bunch of sequence but conserved for all C. tet phages
16	+	7923	8729	PHAGE_Clostr_phiCT19406C_NC_029006	hypothetical protein		gi971821519	4e-151	MNISENQGVQTKTTTTEMVTTRQAQEVQAAMIVAKKFPRDEIEAFNKILRACQRKSLAEQSMYEYPRGGMKVTGPSIRLAEALAQNWGNLDYGIIELEQKNGESQVMAYAWDLETNTRQTKIFNVPHIRSTKKGNKVLTDPRDIYEMVANQGARRLRACILGVIPGDVIDSAIEQCELTLKTNNPEPLIDRVRKMVKAFEDKFSVTKEMIEEFLGCSSEAFSENDFIRLRKVYKSLQDGMANREDYFKIKTEKSTFEIKEEEINNDIK								Hypothetical Protein; conserved in C. tet phage
17	+	8716	9495	PHAGE_Clostr_phiCT19406C_NC_029006	hypothetical protein		gi971821520	3e-151	MILNKHNYFSIEADREYFSVSQFKSFKQCEAKTIAKLNGEWEEGRNEAFLLGSYVHAWSEGTLEEFKTEHPELFKKDGTLYAKYALGDKMIAALEKDNLVKKVREGQKEVVMIAELFGAKWKCMIDIYNPDRKVFVDLKTTRELYKKYWNENLEIKQNFIEYYDYLLQMAVYAEIIKQNTGEIEYYQPHIIAIDKQDPPDKAIIFTGTEFIKDKLLEIETLLPRFIKVKNGEEEPIRCEQCDYCRNTKKLNGILTLEDL								DUF3799; PDDEXK domain; conserved in B and C phages
18	+	9511	9687	PHAGE_Clostr_phiCT19406C_NC_029006	hypothetical protein		gi971821521	1e-27	MIKGQIEFAYKDTKVDEFDVDYSAGEFYIETLDMKITLDKYQFENLREKMNELYEALR
19	+	9692	10609	PHAGE_Clostr_phiCT19406C_NC_029006	hypothetical protein		gi971821522	4e-164	MSNKRYYWLKLQDNFFEKEEIKIIENMPNGKDYIIFYMKLLLKSVSTEGKLMFREIIPYTPEMLASITNTNIDTVRVAIDMFSKLSLMEIWDDGTLFMVETQNMIGSETKWAKKKRLQREKQKELPSKEDNVQAEGDNVPPLSQNCPTEIDTEIELDKELDKDIDIDIDMDSNYVEFFNNNFHLITKYELDTLKSYEDDKLQPGLITLALQKAVDKNKRSLDYVKGILNNWLKNNIKTVEEAEAREKEFKTPPPPPQKKTKYSNVERKDNGAKIDSFNGYQQRTYDGSDGGMTFDDLEKKLLGWK								Phage replisome organizer; Phage_replisome organizer DNAB2 superfamily; conserved in C. tet C phage					Replication
20	+	10623	10748	PHAGE_Clostr_phiCT9441A_NC_029022	hypothetical protein		gi971821659	2e-13	MKNEEIIKQVLEIYFQGSNWQRFLKEQVKRRSNNAKDMDKC								Hypothetical protein; conserved in C. tet phage
21	+	10723	11097	PHAGE_Clostr_phiCT9441A_NC_029022	hypothetical protein		gi971821660	6e-63	MRKIWTSAELDFIRKNKGKLSYKEMSKHIGRTQAAIEQKCQCFIDRQERVDKVINKMDFAEKKFKFNKGQKIKTKRMEWTTGWDTLITKGKVIMDNKYFTVIDNGNYKTCINKVDLYTKGVVLA								Hypothetical protein; conserved in C. tet phage
22	+	11176	11538	PHAGE_Clostr_phiSM101_NC_008265	hypothetical protein		gi110804041	1e-18	MKICKVCGKPYSEEHHIVFRSQQKALEHCQYNIIYLCSEHHRGNNSPHKSRQIDIRYKLQFQKKLFKLFTKEEYTEKEIKEILDISNAAVRRIVKTINRYVDKYKSEDVIRSCMGGRLYG								Hypothetical protein; conserved in C. tet phage B type
23	+	11531	12010	PHAGE_Clostr_phiCTP1_NC_014457	hypothetical protein phiCTP1_gp55		gi304360717	7e-18	MANPGKKFEEDIKKSVPEWCWIYRFKDGTANFAGEKNSNVRFQAHNICDFMVMSKDILFLLELKSHKGSSIPFNCIREKQIEEMSSINHLNIKPMFIFNFRDKEKTYAVQAIKVKEFIEGAERKSISIAWCKENGIEIPGKKKITRFRYDLESLFCGAR								RecU; Penicillin-binding protein rleated factor A; holiday junction specific endonuclease					Replication
24	+	12010	12108		hypothetical				MAVDTVAIAQEIYTVAKITKDWIGWEYCKVIS
25	-	12171	12611	PHAGE_Clostr_phiCT9441A_NC_029022	DPS-like general stress protein		gi971821663	5e-80	MSCKLTDVLNKQIANWSVLYIKLHNFHWFVKGQQFFTLHLKFEELYNEAALHIDELAERQLSIGGNPVATMKECLEISSIKEATGNEVAEDMVATIISDYNTIVSELKTGMEIAQKENDETTSDMLLAIHTALEKHVWMLKSFLGK													Replication
26	+	12762	12962		hypothetical				MFEQLTLFRDIPIGEKIEYISCGKKYKGVVQGYAYNGKYIECTTNQKGYSGVLLHIENKGRNWFTK								hypothetical protein
27	+	13048	13161	PHAGE_Clostr_phiCT9441A_NC_029022	hypothetical protein		gi971821664	3e-14	MKIIIMNVKNNTRYFGKVGKVYKVQAVSKNDAEIIER								hypothetical protein conserved in 9441A
28	+	13174	13335	PHAGE_Clostr_phiCT9441A_NC_029022	hypothetical protein		gi971821665	3e-25	MPKEGQINILAIPYKNFKHKIRLTKRFLNRYMIQDLGGVLYMERREEYENKNK								hypothetical flavoprotein conserved in several C. tet. Phages
29	+	13316	13513	PHAGE_Clostr_phiCT9441A_NC_029022	hypothetical protein		gi971821666	4e-31	MRIKINSVKDILNNSKYIPAEVIQDIDKRISDWLASGGKKDDSYIKQQFRYAERVANIISGNMEG								hypothetical protein conserved in several C. tet. Phages
30	+	13516	13656	PHAGE_Clostr_phiCT9441A_NC_029022	hypothetical protein		gi971821667	3e-19	MEIILISMLTCIAIASVSVKYSIKKVQAIKQKELDRPDYIRMEEWQ								hypothetical protein conserved in several C. tet. Phages
31	+	13656	13856	PHAGE_Clostr_phiCT9441A_NC_029022	hypothetical protein		gi971821668	1e-34	MFKGCERLEEIYCTRGSCRRIDCKYNQEHALKQSTQSGIEFTVKAFYGTDKCLFRRRYKKIGEKIF								hypothetical protein conserved in 9441A
32	+	13894	14205	PHAGE_Clostr_phiCT9441A_NC_029022	XRE family transcriptional regulator		gi971821669	3e-56	MEKVKLWTQEEDKYILENQGKMTYREMAKKIGRTESAVKNRISYERMKSHMNKDKAKKWLEEQLPGMTPQQGKWQIMKKLNIDEKKAEKVYNKWRKNYIKAIM								Lrp; AsnC HTH domain; transcriptional regulator					Replication
33	+	14217	14744	PHAGE_Clostr_phiCT9441A_NC_029022	hypothetical protein		gi971821670	9e-97	MIDKETFRKTERKLYNYYCKDRRIQSLNRKIELLKKQINDIDIKLRNVDVNIPEESRAITYEERIQTSNNSASYAEQALMRITDRLLNEKTRKEEEIGLLEEEIRNIEADNIIIEDNIGELGEEDKKFLKLKYGKGKKDWQLGNDLGMDQSTATRKRQKLVENVAKWEEWYKKIY								transcriptional regulator; conserved in 9441					Replication
34	+	14868	15629	PHAGE_Clostr_phiCT9441A_NC_029022	hypothetical protein		gi971821671	2e-146	MEKIIKSTVPENFLEPENIRKLIKNLNDSREEQNYDLNEKNHPTTNGRYHDRWNYIFKNIEQSFRDKPFKCYRISRGPLWQLVAIYRTDYDLLYILLKKDRFLEIKKDSKNKSHYSKILNLPNNNLKMETYKQTSFIPNLQLSNTEYIFEEFKKMIPDIKDKIKGCINILFTENKERLTEILAVIANCDLNIIESCNWSKYISVGVEEIIDTKSEFEENTPLIPLKIKERVNDKTNDTELVKNKKTKKNIKKE								hypothetical protein; conserved in 9441
35	+	15663	16829	PHAGE_Clostr_phiCT9441A_NC_029022	XRE family transcriptional regulator		gi971821672	0	MLIANNSKNKFNGKRLKSARKYREKSMSDLSKDIGVSRQTISQYEHGLISPQFEILMKIVNSLNFPKEYFYENNGIDIELGNTYFRASSRMSKKEENAQKEKTKIIGKIFSFLNEYIEFPELNIPNFEEEMEIEDMANKLREYWGLGSEPIKDIIYVLEKNGIIITSMNTRSKNIDAFSQQQNINGIKHFLIVLGNDKNSAVRRQFSVAHELGHIIMHDAFLDIEDLTKDELRSMEQDAHKFAAAFLLPKEKFIEDVSIYPTDLNYYKELKKKWRTSISAMLVRANQLEVITNSSYQTLMKKMSKLGWRMKEPLDDTLIVKEPTILKRAIDIILDNDILDEDEIVENLSDTGLTLNREEIEVLLGLDEGKLKSKKNNNNVIKMALKNR								HTH_XRE transcriptional regulator; HipB; DUF955 or ImmA					Replication
36	+	17051	17227	PHAGE_Clostr_phiCT9441A_NC_029022	hypothetical protein		gi971821673	5e-27	MKIEKIIKAQQPDIHKRLKQQNRKKKSRREGEHISFSDVMELMKHDSYKRHRGAIRQR
37	+	17459	17701	PHAGE_Clostr_phiCT9441A_NC_029022	hypothetical protein		gi971821674	1e-41	MWLFKSYVDIEGINPFAKSGNGYWTVGTDRTPINKIAAVVKYGHSTLNFTPSISISSNPLGFSFNTTTVISGTQSATLKF
38	+	17728	17928						MRLFILSIISAFIGLLIGGFILPPIIPGLSEAYYIVYICAFSGFFIPSFYVLEKLYKSHKKGNDNS
39	+	18299	19387	PHAGE_Staphy_SPbeta_like_NC_029119	hypothetical protein		gi985761157	4e-30	MILKENLLYPLVHYTDMYGNFIGFQKDKNSEVVLCSCMRKAVENCIKLFLKYPSSLLNPPEWILLKQLDMPESINDVIRKKNPPVGLEWLNYIKFKKDVCHRCNIEKPNKEYCTPMYGTKFKRTFGWYININYFNKGINPSTHDGIYYLKEDGPIEIRLILDPTDKDLLEDIRRYKLLDTFEGKEILDMLKKIEHREEAILLRYFHIEDKELQYQKLYYAIEYVMKQRLKEVHKVIENEVRDWFKSKRVGEKWENETNLYKIIRKLYPELTMYRHFRPPFLDGLELDIYIETLDIGIEYQGEQHFKPFEHWGGEEAFEKRQELDKKKRELCNKNNIKLIYFNYDEEINEEHIRKKLLKELNI
40	+	19433	20356	PHAGE_Bacill_phi4J1_NC_029008	terminase small subunit		gi971821634	1e-87	MAKTRSPDWENIKKEYIELNGDVKLKEFAEEHGIKYSTLRSRKNRENWDSEINKDVATKSATQQKNVATENKTKNNDKEPIAKEVKEVLENTELTDKQRLFCIYYVKSFNQTMAAIKAGYSQERAHVTGSELVRNSKVKAYIKELKGKMIGEIFIDAMDVLNKYIKIAFADITDYLTFGQREVPVMGPFGPIVDKKTKKEITKIINYVDFKESNVVDGTIISEVKQGKDGVSIKFEDRMKALDKLSQYFDLFPDNFKRKIEEERSKQAREKLELEKSKVTGNDDEVQDDGFIEALEGKVEEVWKDEK								TerS					Packaging
41	+	20346	21689	PHAGE_Deep_s_D6E_NC_019544	large subunit terminase		gi423262329	3e-162	MKNKVVPFKFKPFSNKQLKVLTWWMKDSPVANKDILIADGSVRACKTVAMSLSFVMWANETFDGENFALCGKTIGSLRRNVIKPLLKMLKSRGCKYKEHRTDNYITISKGKVSNDFYLFGGKDEASQDLIQGITLAGVLFDEVALMPQSFVNQATARCSVDGAKMWFNCNPEGPYHWFKVEYLDNLEYKNGIHLHFTMNDNLSLSEKVKERYKRMYSGIFYKRYILGLWCLAEGVIYDMFNEDFHKVKTVHRKYEKYYVSIDYGTQNATVFLLWGLCEGKWYIVKEYYYSGRDKSLQKTDIQYSKDLKGFLGDIVPVKIIIDPSAASFIAQLRSDGFEQIRKAKNDVLDGIRTVASALSLDMFRVNDCCKETIKEFVSYVWDTKKISIGIEEPLKDKDH…								TerL					Packaging
42	+	21689	23146	PHAGE_Strept_Dp_1_NC_015274	portal protein		gi327198352	9e-77	MNIKETLLNLNEREKKERKKALKDFIFYLGECENIDAAKLNQDLLGQNWITLDVLDYIPSQIIDNKVKPLINKQARFMFGKEPDILFKPLDKQNKETCEELRQYIDAILNASKFWSNTMKAFRLATVTKRVMLRLEANPGQPIRLYYHDINDFSYEVDPNDITKLNKVILVRQDAETANKEEKDQIWCRYTYYMNKISDKESTCYLRIETFKGNNLKAPIEIKEQDTGLSKIPCWVICNEQSIINPYGQSDIKDLKPLQDSYNRRLSDFNDSLRFLMFGQTAVIDATEDTVNACNIAPNSLMALKSIDDTEGNKQAKVQRLESNFTNADPVLKYLKTLEDSMYEKLGIPKPESLQQVPSAKSIKYMYIELVARCEEKWHDWEPIIRQMIRLIVEACGKF…								Portal protein
43	+	23203	23670	PHAGE_Bacill_G_NC_023719	gp605		gi593778047	1e-08	MELVIIFYILFIIFFSALIISALTGSKILKNKKDAIGVYSIGTVIYGVLFFLTLRLELSSYNYIYMEPVSKTSINRKVSSKVDGNNKGNSQEANQEKQIKTQNNHKGKIKGNINKNTGEKIYHVPGSTYYDRTIAEEWFSTIEEAEKAGYRAPKR													Phage Head
44	+	23711	25048	PHAGE_Clostr_phiMMP01_NC_028883	putative head morphogenesis protein		gi971819966	3e-43	MNEYLELVDKAQKQRIMLTKKQIKNIKDLYRDVAKDLRKRAKRANKDSLSERWLLDYQKQFKKDIKELNKILKKDIEYSILESAKYATNIQTDFFNLMDVKYKLNSKETFSNMFSRIPQQALEELINGDFYKDGKGLSERLWFHEKEANANFDYIIQKGLLEKKSTYELAKDLSDYVNPEVKKDWDFKRIYPGVGNKKIEYNSFRLAVTSMSHAYQLSMQRSCKANPFVEGIEWHTSNSHRGPCSICREREGKTYKPDELPLDHPNGVCYFTPVITKSLDEVGMELHGWLYGGSNNKLDDWYKEYGREFAGENNLFRNISKKGNNNDSNSDIISSIRNDIKSGKYPLEILEGKQGKHIKEHNNYIEGRSYLTISIDEAQKIVNKYAGSGIIRLNQNNEW…													Phage Head
45	+	25053	25247	PHAGE_Clostr_phiMMP01_NC_028883	hypothetical protein		gi971819967	1e-16	MNLWEYVGKTIKITCLSGNTFQGKCSDYTQAIDNEPEIASIGVDTESASYELYENEIKNIEIIN
46	+	25286	25426	PHAGE_Clostr_phiCT9441A_NC_029022	hypothetical protein		gi971821682	1e-16	MSESEVNIMHHYITKYKENGKRYAEAWIQVNIFSLCLCIWKKRIEI
47	-	25427	25594	PHAGE_Clostr_phiCT9441A_NC_029022	hypothetical protein		gi971821683	1e-27	MSNLIKPGTDNQPAGKYKEVGPRGGNVPKARVVKIDPGDRLPPTQEKGRKWEKFK
48	+	25722	26339	PHAGE_Clostr_phiCTP1_NC_014457	putative scaffold protein		gi304360672	1e-23	MPKLSEILGEHFKQIPEDLQKKYKDIDLVDSSNYVEKKELETANSSIKEYKKQLKDRDNQINELKEEYKDVDGLKDKLTKLEEENKNQKEEHEKQLAKIEFQNALNKALDNYNVKDKEVVTKLLDEDKLKQDGKDIIGLKEQMEIMQKERSYLFEEEQPGGTGSIGGGPSSFSNNTDQPKSIGEVLGKQQADQVKINETIDSFFK								Phage capsid scaffolding protein					Phage Head
49	+	26354	26686	PHAGE_Clostr_phiCTP1_NC_014457	hypothetical protein phiCTP1_gp11		gi304360673	6e-24	MRQSTTKILGTQRNILALAGALFQNTNIKVSKTVATLKEGILEAGTIVDKTGKKVTDGTAFGIVYEDVDFNNSSGTEVVPVTIFGFIKENALPQKPATEVKAALKMIQFL								hypothetical protein conserved in 12124569
50	+	26706	27740	PHAGE_Clostr_phiCTP1_NC_014457	hypothetical phage capsid protein		gi304360674	4e-117	MNLQDFINANEIALYIKNLPLQVTLDKALFPNDKQLGMELEVAKGAKQRPVALRMSTFDVAVKPRTLKADINIEKKEMPFFKESVLIKEKDRQQMLLAMKANNQELVNQILNQIFGNYKALVDGAEVQATRMRAQLLQSGEIKIITDDGDVVVDYGIPSDHKEVLAGTAKWSDKTANIVGDIERWQNTLVAEGYAKPNRMLMTQKTFGYIRANAAIESEIKGISNVVVTDKLVKNYLKEKLEIEVGILNGVFTAEDGSTMNLYEDNKVTLIPQGALGKTMYGTTPEEADKMFGSSKLDTQIVNTGVAITTMAKEDPVTVETKVSQLVLPSFERADECFFATVAE								Phage capsid protein					Phage Head
51	+	27796	27984		hypothetical protein BN906_01168 [Clostridium tetani 12124569] gi|557605101|ref|YP_008773212.1|			1e-27	MAKKADEKLKKVKALVNIKYDESCFKIGYEFEVRSEDSEEMTKRGYVESLEKIEKGETKEGE								hypothetical protein conserved in C. tet phages except 453 and 9441
52	+	27987	28289	PHAGE_Clostr_phiCTP1_NC_014457	hypothetical protein phiCTP1_gp14		gi304360676	6e-10	MTIPLEILKFNLQEREYPYFEDNDLSLLLQSNDNNINKASYKGCLLKANADDKLEVAGVKLSSNRQYWLGLAEEYKKAYEESLQGNITGYKTSMKRVDGQ								hypothetical protein conserved in C. tet phages except 453 and 9441
53	+	28286	28651		hypothetical protein BN906_01170 [Clostridium tetani 12124569] gi|557605103|ref|YP_008773214.1|			2e-63	MSKFNRGKISRQIYKQLEKKGLLKEIKILRNGKNAYGEKLEDLYVATIKGYYYRKENKINISSDTGATINTNYYDKLLVTYNEESKKIKQDDYLTLDGIKYKVIDTGNVENIVFDMYLNRM								hypothetical protein conserved in C. tet phages except 453 and 9441
54	+	28656	29000	PHAGE_Strept_Dp_1_NC_015274	hypothetical protein		gi327198361	5e-11	MSFKFDIESVINGLSEFEVKSKVSIGVYADTAGKKLENHAKKNAPWIDRTGLARKTIEGGKQWEDDKCIVYVAGNMEYSPFLELCNDKQYATLKPAVDKLSPEILRGMNNLLGK								HK97-gp10 like tail componenet; conserved in C. tet phages except 9441 and 453
55	+	29005	29424	PHAGE_Clostr_phiCTP1_NC_014457	hypothetical protein phiCTP1_gp17		gi304360679	6e-11	MSSFNYKVPGDHLQQDLINNTIPQTVWQKIYLHLKKLGYEVYSPGQKRDKCIDSYVVIKENGTYATNGNVTGYKLFDIIIYHPMSNYTSMEFYVENIKQAMKDIGELRPTGNETPSIIDEKIEAYTASIEYQQFKSLRR								hypothetical protein conserved in C. tet phages except 453 and 9441
56	+	29429	30301	PHAGE_Clostr_phiCTP1_NC_014457	hypothetical protein phiCTP1_gp18		gi304360680	2e-28	MDGKTLVNVIKVNFIDEVTNIKHTIETSDEIDIEPIKSDGKRDILRVKNTIYGINETEDIVIGYKLKLKDNLFNMKTMSLIDGGSIEGNKYCGAEAGKVAERHPFTMEIFTEEKDYSRTTGYAKFTYKHCKGKPAKYKVKDGEFLVPEYEAESIPFRGEKPVEIEFLDTLPSKPEKPDPPVEDIGVEGGTVKDTNTDVGVEITNRIVWTFKEQINQDDVTKTNFSIRRKSDNSLVQGNVTIDGTKKIVTFVPTSLAVDTVYIAEAKEVKKLDGSGTTTSLDTEFKTVKIA								Big_5; bacterial Ig domain; conserved in C. tet phage except 9441 and 453
57	+	30351	30728	PHAGE_Clostr_phiCTP1_NC_014457	hypothetical protein phiCTP1_gp20		gi304360682	1e-24	MAECDVIELPRFKQEIPFVVKVKRVSILNLVRKGIIPNRLLSAAEELFYGKTSNKGNVDMKTLTDVMFIMAEKALVEPSIKDLEEVGLELTDEQIVALFNYTQQGVQELESFREEPEDNDGANDK								Esterase; conserved in E88/ amd GTC
58	+	30712	30927	PHAGE_Clostr_phiCTP1_NC_014457	hypothetical protein phiCTP1_gp21		gi304360683	2e-05	MLTISKQYKQRPSEIIGLTNDYEAFCFDEACIYIISKLQEEGSPKPKFIDDEDRNKTNNNDVIEWLNANNK								hypothetical protein conserved in 12124569
59	+	30971	33418	PHAGE_Cyanop_MED4_117_NC_020857	tail tape measure protein; PP_00057		gi472341876	1e-29	MAINVGTAIAYLTLDKSPFNNGLKSAGAELKNFIRGTGEAGGRIKSLGGALTSVGGTLTKTVTLPIVGIGTACTKMASDFETSMAKIDTIAGASKKELADMRKEILKASSEYGMAAKDFAQATYDSISSGIDKADAVAFTKDSAKLAKAGFTDVATATDTLTSVINAYGKSSKDATDISNQMIIAQKLGKVTVDEMGASLGNVIPIASALGVKTEELFSSIAVATAQGIKPAQSITGLKAAMSNIVKPSKEAKKAAKTLGLQFDANAVKTKGWMGFLQDVKSKLEESAPTYAKKLDEVNKLKKAIESSGGSSKKYKEEIEKEREKIKVLREEKKNLTSKDKDRKKAIDNEIKSMQEHIKTMQKQSKAEKDGASNVKEMKKALKEKEKELKILEGTSKDT…										Tail Proteins			GTC protiens
60	+	33431	33829		hypothetical protein BN906_01177 [Clostridium tetani 12124569] gi|557605110|ref|YP_008773221.1|			5e-74	MDFNLQLKYDNGTDTGAVITNYKPPVPVTLRKGNKSLTGYTVFQDAVKSDTLIKFSVAFETHTPEEISKFKEFRSKYNERFIFIDEFGTEYRGYFQGNFDLDTPIEGDIYYMSCELLCPCPITGWEGDSNEL
61	+	33819	35336		hypothetical protein BN906_01178 [Clostridium tetani 12124569] gi|557605111|ref|YP_008773222.1|			0	MSYKLEVIKKTNGEKYTFKRLFLSADVDRRIDMGATQATFKISNNAPMKLTNFGGIDGIIDNSNRVNFYWNDEPQFTGTIKNYNIKSSEEIIEVIARDDYSKLLKPIDPGVPYLIYKDIMASDMVLDLCKRAGLKVQIKKDEIQDYKIEKEMKIKYDTQFSDVVEEAITTMESKGIMNKEGILVIGKPYPNYLASDVPNNINYNWYYEDFIKIADADSKRNTDTMYSRLLVKYNEKIYNVYEEPKMKKYLGGENRFTEVETVLADTEIKRRRIANKQFLDMWRRNTNLDIIATKANPKLKLRDVVRTKIKDDYLGHYMVVGIHTSFTPDSVNDQIALEGMRENTSLAVLSTGNYTIEGKKKGSNKNETYEDVKENVLESFNIDKTGKIKLGFADIEKQP…										Hypothetical			100% to 1212
62	+	35326	35655		hypothetical protein BN906_01179 [Clostridium tetani 12124569] gi|557605112|ref|YP_008773223.1|			9e-59	MKFNDFRVPVEYIIDQYWRKKQLKDNVFFDEEEITDLPQYPVDIERNPDTKKVEKIIYDKGGTLEWIEELLRDWHNKVTRIKVTLPDQEVKYIDLVRDATGKVTRVEVN										Hypothetical			100% to 1212
63	+	35657	36217	PHAGE_Bacill_0305phi8_36_NC_009760	low copy number virion structural protein		gi156564109	5e-05	MGLPSYVINFDELSDLIKDYLENGINVDIGNITLNTEDIERLLSEIKDKIQGVDYNNLIQALNDLGAKLDGLSGNLGILGTQKIYGKMLEVPAIVGQHTIEFTAPANSKLTGITYSQSSWRFEDSWDLVVEEERLFTETRTKEYGEHKYFNVFYPVDGTIKFIYNNNSGASKVVWVDFCILEGGSE										Hypothetical			100% to 12124569, C2,
64	+	36214	37296						MSLPKYVVNFEELTDDLKKKILELIDDELRGKYAKLNADDIEALLEDLKELLPSLQYNMLKKRIEGFIYYNHNGMQKNEGRLLDIPPIIMENKEDFIFDKNVFLTGLHFNQTGWKKEDTYTLEINKEKIIDNATIKEIGEHKYFNTFYKVHANTPISFILNNNSGNSRQTMVDLEYIEGNLMENPVELPKIPPRGDILFMLDTTGSMGRIYSEGTSFLNNLTEYLANLADKNLIYTIFFGDINKGNLLTYDYTEVPPKKIDEFSEYVKNIDNITSIGGVNSPESGLKVLELYKNKYETNKKIRSIFIATDAEKLIGEVSGLIREIDIPIFVYIPEHVAANPDNVWEELQEENKARIIGTF										Hypothetical; Von Willebrand factor type A			100% to 12124569, C2,
65	+	37245	38552						MGRITGREQSENYRYILIWEVDNMATEEKFYYVEGSCQVKDLVKTLVTEITQNAGIYKWDLVHPASMDNIGSAGEAKEINLITDESTTDKVDTVFTVGTQNDMCIIKATTSFGKEFYVKIDREKADLTTEEKKALVDFKSLHRYCIREYCYDRTDAQVLEIMAGVNDESSKSGDYNAYVSAMTKSNSINNIRLQISDKLNKEGNDLDIPKNMQKEYNYRLAWYRKLQPEIKDFLPVQYWINVTKDSINLVLRGDPSADVHPYENYLTSYAYMGALKPVEDSATTDDKYNFGITVSSDIEPNYTKLYGERTATGVTDMCMIANKIGMPYQPHYPAFYATNPFMDKCNVEGSRWNHKKHQFSDITLVHPVDMERGKMINVLAGDASAIYDMDKLAYKKDTD…										Hypothetical			100% to 12124569, C2,
66	+	38565	40457						MPLHKIPLCSLKYVGDTHSGATFKYDTTSKVLKHKEKLFYKDKVVEIDKTRGDKLLYKYFYNIEKKNNEYLYKENPIMVKEFEKELKLHDREINKDKSMPLEDTDIIEFNKKKSMQLGQKECININIEVYTELQPRDSIDIHVETDKNLLEFRNIQLNKDNKCINLNIDRENLQLDKFESIYTNKITEKGLSKYQFIQSLKLEKNTGMEKHDYRFLNRIYFKEIDMYKLKFFEKYRDKYIDKDKYNFVDRVNFKKIDTIENPYILKRIGITTILKSNIVNNLDSITIRRISKDYNIRLMHKILLKNMEKYKYIDCLDRINIKSIDKDKNKKYFYREGLKIIDKYYNRYLDREAIISIHKDNDKYLDYMPLINVYKQIEKDLLDLTIWDIYKEHDEQLQG…										hypothetical; COG3587 RE or defense			100% to E88 and GTC
67	+	40462	40716						MLESTIDFKKPRQKMWGILKDKQLISLPYGHETNEEGKELTSYATNCYEDALAEAHTLLAQGTGTKNIQVVEFVPYDYIMQPRV										Hypothetical			100% to 12124569, GTC, E88
68	+	40732	41730						MKLIKVKDGALEVDNFYLTSFFNDFAGNSNVTRDIKTGKLKLISNNKMERKFDYNEFVIELEKENFKHMNDYDYSMIYLGNNEYTFGIKDEELDQQNKYWKILKQDNYIQAYASPDGMNYKNIGGMKLDEAMTKQGFMKYSAEDFILNKYSVYDNPYITIQNFPENTICELYDLKGNLLKTRIFDKNLECKVFIDGNMIGYFIFKDKDNNEIYTTSHLSLQYGDVYICSPYNFEIIYHGNVVTNVNPATLQDLEELITIKNIGDKDYTNINIGTETSSNDLIQLSFDGENYKECLVVDSIEQGESKDIFVRITKNAENHNFNVRDFQLVINE										Hypothetical			100% to 12124569, GTC, E88
69	+	41741	42823						MSKFFNVTHDKDIVLDDSIISNKTGWTSKKIHKEIVDKRITKFEELEDVDVVNKQDKQLVAYSKDTGKFTTINGTEAGEITGASMKQISKMGVIGSPEEPRIVNISVNTIDFKVPRVNVLKYDLGTQNIILTKNEFTNGESNDFEKDPMMVFDGRAHLKTEHASNFTFNRGIDIKSEYVVIFKKSNFKKVEGFKIGEDGVIKTLVTTAIPHDRLLIPKGDMNLSNVENIDYFKLTATGENIRIVCSVDSGQTWKVFKNEKWVDINLDVEDIRTNGMTIDLFNSINDVFWNELVTTKKIRFAYLLSMNNIDNIEELENLDLQYDGEGKWIQAKEDTFDVVYASNTLLQVHVKFNGDIKINY										Signal peptidase			100% to 12124569, GTC, E88
70	+	42899	43690						MDKNLCVNGTVIASNDYQPSYPERKKECVFDGNLDTNWGGITGQTIDKSWIGYDFLKPTTIIKIKLHQSNNSNSSINIVSVQGSNDEIQWKEIKQFSLIPGLNILDLSTNNKAFNKYRLVAKTDVGIPTWAWLVKEIEMYGNLYKFLLKQNSNYYSIKNNFYKLGQPNDNAQLEQWYDKYGTKNVNTILEPLDFKDVPMSLEESTGIWKTDFELDANKILGNIKMIEESIKNEGNKAIRYECEQYKIYDKLDNEFEIMMADNK										Hypothetical cell adhesion molecule			100% to 12124569, GTC, E88
71	+	43747	45231						MAGNTKPPIYNLGKEGKVVFIEYDSSSGRDHIDTLLDGRLDKYGSYGVLLSPYGARHIIFSLDQDSNLWCYGQYYRDSGGSTSQPVTIYKEVNGEWKVFKNEAKTEDDKWYMLCGEMSKGKYKIETTGRYTMFTEWYVENLERYKFLVKQNNKYYSINPEYYKDEQYQSLSLKSEEYPNNNDFNKYGFNNLNELLKEYKKSNIKSSGSDLGFGKVFSFKIDDNFKCVSNLELVGETLKWSNDVTDSLKKENFTSSKYHTGRYNYIPYLAFDNHIDNNGMTGFQIKNPSDKDWLKIDFAKPVRPSKLTLQGNAGDVSVCVPKKIEISMSNDDINYTIIDTIDNIIKDDKYNEYVYKKPNKKYRYLKIRFLEFYSSVWCTINQMEFFESLYVEKYLIQDKN…										Hypothetical cell adhesion molecule; F5/8 type C domain discoidin			100% to 12124569, GTC, E88
72	+	45981	46157						MKDRELAAYLDINNSNLPFEYYENKYLKQGYTGNLLYRKILEASNRTNKEVNKQLGII										rhs family protein			Highly conserved
73	+	46484	47182						MLGMDNKVKEKLKENIDIAINGGATLIGSMLSDALIGQVAPCIATTVLNYKQKRTEKMLLTAIEQLREHIDKIELKLKEMSETEVDFIRNKAIPIVFENIERESQEEKIKFIINGIRNIINNKITDEDLILTYYDILNRLRIIDIKILINIYKESKKMVAVYEIDKSNGPMDLYEAVETHLIRKLENLCLVTVTKTFGDIGGNFSKITPDRVKTSVLGANVIEFFNMHTYKY										Hypothetical protein little conservation
74	+	47194	47328				XXX		MDELMESFIKSCLELGKELLDKEELTKKEESFLQNLDLITEKYF										Hypothetical protein
75	+	47975	48667						MSKKTKILSALACGLLLSSSLSFTSVQAATIKTNSASNKIINRAVINDEIYSTYCKLEEEACRDMYQYLHKNEETPTVTGLRDVLVKNNHVSRTVANNIAYSLFSLGTECSRGLFPESYESGISVIQSNKHEGEYTVIGYDKRDPNAKYSVYAVLTPEDVKFIRGKVIGSDKYELAKYIISNGIVSDYDSAYHIADAVSCCDFEYFDIDANLLVLSNIELNDCFIARLPR										Hypothetical protein, little conservation
76	+	48911	49279						MIYKMKLKEEEFNNIKYSNKIMEVRLYDEKRRKINIGDKIIFYKIPCLEENIIVDIENIYKFSTFKELYDAFPKSFFGYNSLSINEIISKIYSIYTIEQEEKYGVIAIKFKVINKNNIKFLL										ASCH domain; RNA binding translation regulation
77	+	49290	50339						MDIIERKTFNEINLEDEFFNTLKLDYPGFTEWFNKKAKERKEAFVFYDEGIQGFLYLKEENEEDKTIEPNLKKKRRLKVGTFKINAHGTKLGERFIKIIIDEMFKNNFEEVYVTIFKKHDSLIDLLQRYGFEYHGKKNSDAGTENVYIKFSDKIQNDILLDYPKIDTRKNKKFLLSIWPKFHTRMFPDSKLQTEKKHVIEDLSFTNSIEKIYLSGANLSEYDRGDIIVIYRTADYGKRAEFSAVATSICVVQEIKHINEFENYDEFSNYCIKHSVFTNDELKSFWQTKKYKYLIKMLYNVALNKRPIRRDLADVVGLDRNERWIAMPLTDKQFVKVLELGDVNESFIIN										Prophage protein, transferase
78	+	50317	50691						MKVLLSIKPEYAQKIFEGEKKYEYRKSMFKRPDIDTVIVYATKPIGKVVGEFKIDKILEGSPNFIWEETKLYSGINEKEYIKYFAEKEKGFAIGIKNIIAYKDPLDLIDLNPQIKRAPQSFMYV										ASCH domain, Phage associated protein
79	+	50708	51250						MSRILNKNIIFVGGIHGVGKTTLCNKIAKSFQIEHYSSSELIYKLNSNKVKENKRVSDAKENQNILLEAVNKYLCNNKNYLLDGHFCLINDKGDLEEIPTNIFKTLKVKEIIVLIDQPEEIFKKLISRDSRMYSLDFIKKFQEREVSHGKYVAKQMNIDYKIINVSCYKNKIFKYFSNII										Adk; adenylate kinase domain AAA domain
80				attR
81	+	51455	51715						MDVLGTDEDAIVDIVEYRIKLKKLYEKIDICLTEREKAVIEMRYGLVDGGIKTQREIAEILGISRSYVSRIEKRSLKKLCKEMQKP
82	+	51789	52574						MKYTGLLGKNISYSQSPKIHNEYYKKNNIPFKYKIFDVNEDELSYFIERLYRKNIVGFNVTIPYKTKILKYIEKLVYPADKIGSVNTVVVLKDKLIGFNTDYYGFAESLKRRNVELRDKNALIIGNGGSALCVYYVLMDMGCQSLDILCRNKDKNREKLKEIRCFYDFYDIIKYEQYDIIVNCTPLGGNNYTKNLPINLEKIKLKKDVVIYDLNYKTQDTLFINQAKSMDIMAINGEDMLKLQAYKAIDIWKIYILNGEDK								KHO39485.1
83	+	52576	53631						MESLSSLLETTLQHNGSDLHLTVGVAPTIRVNGELTQVSKDKLKPKDLEKYAKEILGEDFEEYCERGEIDTSFSIPGLGRFRVNVFKQRGSHAIAIRIVGVRVPSLNTLNFPETIKELSLIKRGLILVTGPAGAGKSTTLAAMINEINSKRSAHIITLEDPIEYLHKHNNSIVNQREIGKDTKNYTQALRAVLREDPDVILVGEMRDLETISIALTAAETGHLVLSSLHTIGAAKTIDRIIDVFHSSQQQQIRIQLATVLKGIVSQQLVPRKDGEGRVAALEIMIATHGIQNMIREGKVHQIESSMQTGIKYGMKTMDMALAELYKKELISYDKAIAYSTDREIIKKMISI
84	+	53794	55074						MEILSNITHEVTKIITWIVFVISMYYLIISFFGIWIKKDEEKCKPKNKFALVVAAHNEEIVIENIVHSLKELDYPEELYDIFVIADNCTDRTAERARKEGAIVYERFNKEKRGKGYALEWMFSKIFKMTKGHNAVVVFDADNLVHKNFLNEMNKKMLRGNKVIQGYLDSKNPEDTWITGSYSISFWTSNRMFQLSRSNLGLSNQLGGTGFCIDIDVLKEIGWGATCLTEDLEFSCKLVLNGYKVSWAHEAIIYDEKPLTLKQSWSQRRRWMQGFADVSHRYFFRLIKKSVKDLDFKALDCALYSIQPIIILLFGFSMAMGTINYTNKALNMILNIDEVLSMYVMNFNMVTFSAIMISIFQFIYTPFILILESKLDLKIFFYYIIYPIYAITWIPISIQG…
85	+	55194	56456						MDEYIVGLNIGSSSVCTAAGKLDKYGKIQIVGINYVPCTGIKKGVVIDIDETSEGIKNSIYQLQTMIDAKVTEVYLSIPAEICEIILNKGVVAVSSDDREIKKNDVSRALNASRIITIPSNKEIIGVIPEEYIVDGYNNIKDPIGMSGVRLEVDAQIILSESTIISNLLKCIKKSGLIVKGMVFQPMANAVSVLKEEETDTGVLLLDVGAETTNMTVFKEGKVIYLDKISIGGNMITNDISLCLNIPMSEAEKVKLKYGKINLQKEEDFKIKVNASYDNTVEISYNILNEIISFRVEELLSLVKKKLVKNEQMANISSIVIVGGGIALLKGVNEIGKDIMDKSARVGMPEYIGTASPLYSSAVGVVEDVLNTLKANPIDEDNKEFNKKREKYNRNEEEI…
86	+	56472	57587						MLDFDVDEKQFAQIKVIGCGGGGNNAVNRMIEEGLKNVEFIAVNTDKQALMLSKASQKIQIGDKLTKGLGAGANPEIGQKAAEESGEEISQAIKGADMVFITAGMGGGTGTGAAPVIAEIAKSMDILTVGVVTKPFPFEGRKRMLHAEMGVQNLKNSVDTLVTIPNERLLNIVDKKTTLMDSFKLADDVLRQGVQGISDLITIPGLVNLDFADVKTIMTDRGLAHMGVGRGSGDNRAQEAAKQAISSPLLETSIVGATGVLLNITGGADLGLLEINEAAEVVQQAADPDANIIFGAVIDENLKDEIRITVIATGFEKEYEKEPREKFSESEIVKNKDKEGMSSEVAASKEEYDNYTENDLEIPTFLRRQRK
87	+	57743	58546						MYIYLDILFLENFIINRFLLSLTAKTVKEKVNSIFLSLASVIGSSYLLFILIGKKTYANNIFFKLLVAFCMVFTIFRKKNIIFKLKTTFIFILYSILLAGICIFMQIANGNGLKSNVAIVNFPYKKLLMAIILLYLVLDRIVSFIRDRIVLDKLIYKIDIVLKNSQKSINAFLDTGNELVEPVTNLPVIVVEKDIFEKNEIEDYDTIYIPFSVVNGDGGMLKAIKPEMVSIYKKREIEKKEVLIAFSDKKLSSSGDYRALLSRGIIF

## Sheet: GTC 14772
DEFINITION				>DRR015946_composite_phageA
1	+	1	630	PHAGE_Megavi_lba_NC_020232: uridine kinase			gi448825371	6e-35	MSKRPILIGITGGTGSGKSTVSKEICRRFDKELIVMIEQDSYYKDQSHLSIEERVKTNYDHPNAFDTELLVKHLKELSYWNKVEKPIYDFELHNRKNETEIVEPTEIIIVEGILVLEEKEIRDLLDIKIYVDTDADVRIIRRLVRDIKERGRSLDSVINQYLNVVRPMHMQFIEPSKRYADIIIPEGGHNKVAIDIIVGNIKQMVQKSE
2	+	676	2328	penicillin-binding protein 2 [Clostridium tetani E88] gi|28210767|ref|NP_781711.1|				0	MFFIHKERCYIILLFFLISLGFLNLRLYNLQYKDRERYNVMANMQHSYVETTRDLNYKLLDCNGDNLLKYKEEYKAVIIPKVFIKQNEEENYKEYLKIIEELELYNEGYNNLDITSNAKHYFTIDLPTYEKIKDIKNIKGFYTFKNLKVDRSEAWNLENMITTTKNISSGKEKSLGSLEMTIRNKLKNNKNYTIEFEKDVDNNILNIEENIPKNNLNVKLTLDRNIQEDIKELLKSKYGDYEQIGVILMESNSGNIKAMVQKDDTLPNINIGAETLNGFFPGSIYKTLVMETILEKDNDNVNKSFSCKGLYEDNNKGINHGSLNINDAFVVSCNHIFSQLGIESGFQSILSLSKSQGLLDKVLNLDREQSGKFEVEEPKMENGSLGLTAIGQNMRITPI…
3	+	2441	2899	PHAGE_Bacill_phiNIT1_NC_021856: putative sigma factor			gi526118575	3e-13	MYMFDSIINILGSNILLTAYVTGNNSFPKPLKAEEEKYYLKQLEKGDISAKGVLIERNLRLVAHIVKKYSFPGKDMDDLISIGTIGLIKAIDSFKIDRGTRLATYAAKCIENEILMLIRNNKKTKGEVYLQDPIGIDKEGNEIPWTSCQSRV
4				attL
5	-	2889	4397	PHAGE_Clostr_phiCT9441A_NC_029022: serine recombinase			gi971821642	0	MNKICIYLRKSRADEELEKTLGEGETLSKHRKALLKFAKEKKLNIVEIKEEIVSGESLFFRPKMLELLKEVENKQYTGVLVMDMQRLGRGNMQDQGIILETFKKSNTKIITPMKTYDLSNDFDEEYTEFEAFMSRKELKMINRRMQGGRVRSVEDGNYIATNPPLGYDIHWIKKSRTLKINAHECEIIKLIFKLYTEGNGAGSIAEHLNNLGYKTKFNNNFSRSSVLFILKNPIYIGKVTWKKKEIKKSKNPNKTKDTRTRDKSEWIVVDGKHEPIISMKMWNKAQEILNNKYHIPYQLVNGPANPLAGVVICSKCKFKMVMRKLKGIDRLLCRNNKCDNISNRYDSTEKAIVQALERYLNEYRINISNKNKTSNIKPYERQVNILEKELAALNEQKLK…
6	-	4420	4704	PHAGE_Clostr_phiCT9441A_NC_029022: hypothetical protein			gi971821643	3e-46	MENEKIFELIEKMYIDLKGSQEKMYADLKEGQGKICTELKSEISEVKKTVIRIENDHGKKLEALFDGYKQNSEKLNRIEDEVAKHKEVIIKRIK					hypothetical protein that is well conserved in all C. tet
7	-	4722	5045	PHAGE_Clostr_phiCT9441A_NC_029022: hypothetical protein			gi971821644	1e-49	MENLLKEILSEINGIKETQEKMQSDITGIKDEVSAIKETQNSMQNDIIEIKEKVNTVYNQTADLTEFRTESIESLNQIKDDVEYLTHKESQNEKVLFNLQRKITTNR					hypothetical protein that is well conserved in all C. tet; DUF948
8	-	5070	5528	PHAGE_Clostr_phiCT9441A_NC_029022: hypothetical protein			gi971821645	4e-82	MSYDTLLDEAFTNNIMVKEIDLKTKDGLCYGNRIAINKNLTTNREKSCILAEELGHFYTTVGDITDQSKIINLKQEVRARRWSYEKLIGIIDLVNAYNNGARDKYTLADYLNVTEEFLEEAINYYKTKYGLYYEIDSYLIYFEPTLGVMKIF
9	-	5546	6013	PHAGE_Clostr_phiCT9441A_NC_029022: Cro/CI family transcriptional regulator			gi971821647	2e-32	MSNTISERIKKGLEIRNMKQAELVEKTGIGKSSISTYISGAYEPKQKNIYKIAKALDVNEAWLMGLDVPMERQQLTLNNNLSKEETTLLTNFNKLNETGKDEAIKRVEELTQIDKYTHEEKDHLMPIAAHDKEGNFSKEDMEHDLNLMKDDKLWK					Transcriptional Regulator
10	+	6141	6419	PHAGE_Lactoc_BM13_NC_021861: cro-like repressor			gi526244817	3e-14	MISSETRTKGEKQMAFDYCKLRGKIKEVYGTQDKFAKDLGIGRVSLSQRLNNILNFSQKEINKSCEILKINKEEIPIYFFTLKVQKREQIKN					Cro-repressor
11	+	6438	7256	PHAGE_Clostr_phiCT9441A_NC_029022: antirepressor KilAC domain protein			gi971821649	4e-153	MNNLQVIDQRNLLGKNFKVYGDFQKPLFLAKDVAEWIDYQKTSEGYYNTSKMLNTVDEDEKVTIPNKDSGGSKLFLTEDGLYEVLMQSRKPIAKQFKKKVKEILKDIRKHGMYAKDELLDNPDLLIQVATKLKEEKAKNKMLELQNKQKEQIIGELKPRADYTDRILKNKGLVTITQIAKDYGMTGTGLNKLLHELKVQYKQSDQWLLYKEHSGKGYTHSETIDIVRSDGRPDVKMITKWTQKGRLFLYNLLRDNGILPTIEQEAERAVACN					Cro anti-repressor
12	-	7289	7753	PHAGE_Clostr_phiCT9441A_NC_029022: hypothetical protein			gi971821650	3e-63	MALITLIFQVHKIPQVVYNGNVINFLGADTMENKIYDLLEKMYVDFNQRFEGLEKTTSKIKSQVDTNSLMLEKIQTDIKTLAEVQQSFSEQLDRAKDKDGKTLGERLDIIELAISNTSKSVNDVVDAIDVIKETTGSHEMDIKILKKIRNNHSL					Phage conserved regulator
13	+	7788	7922	PHAGE_Clostr_phiCT9441A_NC_029022: hypothetical protein			gi971821651	3e-16	MAAIVRIIEPDISDEENERNLQEVIEVLERIADSISTSKSTKDE
14	+	8077	8364	PHAGE_Clostr_phiCT9441A_NC_029022: hypothetical protein			gi971821652	1e-46	MLKQMLEGRVGHLSNDEFKEVMDIVTDDIKFNRINFGKRTNKIELIEIAERSLYTLRRCIDLDGTELYGIDGQTIVDIREMVTEHVKNFLEGEEW
15	+	8358	8621	PHAGE_Clostr_phiCT9441A_NC_029022: hypothetical protein			gi971821653	1e-43	MVKTYVKDGIEYTSSNHRMIYNPEFHFKHNKAWTLKDIAYLCGMWESTRKRDIALALGRTEGTCMSKVCGLKKRGEFDRYKRMFKEV
16	+	8703	8882	PHAGE_Clostr_phiCT19406C_NC_029006: hypothetical protein			gi971821518	3e-31	MDNLPDCQYEYGYEAPIMQIAEECSICGHEIYEGDEYYHIDNLKICEDCILDFKKIGEI
17	+	8883	9704	PHAGE_Clostr_phiCT19406C_NC_029006: hypothetical protein			gi971821519	2e-153	MANEIMNISENQGVQTKTTTTEMVTTRQAQEVQAAMIVAKKFPRDEIEAFNKILRACQRKSLAEQSMYEYPRGGMKVTGPSIRLAEALAQNWGNLDYGIMELEQKNGESQVMAYAWDLETNTRQTKIFNVPHIRSTKKGNKVLTDPRDIYEMVANQGARRLRACILGVIPGDVIDSAIEQCELTLKTNNPEPLIDRVRKMVKAFEDKFSVTKEMIEEFLGCSSEAFSENDFIRLRKVYKSLQDGMANREDYFKIKTEKSTFEIKEEEINNDIK					Conserved phage protein ot 453B and 19406C phages and 184.08
18	+	9691	10470	PHAGE_Clostr_phiCT19406C_NC_029006: hypothetical protein			gi971821520	3e-150	MILNKHNYFSIEADREYFSVSQFKSFKQCEAKTIAKLNGEWEEGRNEAFLLGSYVHAWSEGTLEEFKTEHPELFKKDGTLYAKYALGDKMIATLEKDNLVKKVREGQKEVVMIAELFGAKWKCMIDIYNPDRKVFVDLKTTRELYKKYWNENLEIKQNFIEYYDYLLQMAVYAEIIKQNTGEIEYYQPHIIAIDKQDPPDKAIIFTGTEFIKDKLLEIETLLPRFIKVKNGEEEPIRCEQCDYCRNTKKLNGILSLEDL					Conserved phage protein ot 453B and 19406C phages and 184.08				KHO32052
19	+	10486	10734	PHAGE_Clostr_phiCT9441A_NC_029022: hypothetical protein			gi971821656	6e-32	MNKRQIKKLAKKQEVTKEDAQKAWNIVARYLNTRPEIAFYITPYVKERNKESERRYSVASIDSIFLIADTNWDKYSDYKMGW					Conserved phage protein ot 453B and 9441
20	+	10739	11635	PHAGE_Clostr_phiCT9441A_NC_029022: replisome organizer			gi971821657	8e-163	MAEVKWIKIVTDIFDDEKVLLIESMPEADSIIVIWFKLLCLAGKKNNSGVFLLNDRIPYTDEMLATIFRRSINTIRLALKTFESFGMIEMVNNTITIPNWSKHQTLDQLEERKEYMREYMRGYREKQKLLAGGKCKINSKANSKANVNALEEEGEEDIDIDIEEDIDKNKINWINILESWNSLPDSINKIRTISGTRKDKVKTRMKNLNLTEEDILKAIEKIKESDFLQGQNDRNWTIKFDWLFKNDTNIMKLLEGNYDNKEIIKSKYEDGIKKDSFNSYEQRDYDFDDLEKKLLGWK					Phage replisome organizwer, match to phiCT-B									Transcription
21	+	11649	11891	hypothetical				N/A	MLIATISLLIANLVTVIGTGVYIGKEVDKLRKDTEHVELSVIMQTKTEAEKLVYNIAAMEKELKEQISKEFITIPYRHIR					hypothetical
22	+	11902	12309	PHAGE_Cellul_phi10:1_NC_021802: nucleoside triphosphate pyrophosphohydrolase			gi526178125	2e-09	MNKEQIIEQLESIRENSESFITNDSDSIWEKDVKALNAAIKIIKNVDSNKEIYKKAITKYGLYAQIDMVFEEMSELQKELCKFKRGKSNISNIAEEIADVKIMLEQMELAFDIKDKVKSQKDLKIKRLEERIKGE					Toxzin-Antitoxin system, well conserved in C. tetani phages C2B like									Transcription
23	+	12315	12440	PHAGE_Clostr_phiCT9441A_NC_029022: hypothetical protein			gi971821659	4e-13	MKNEEIIKRVLEIYFQGSNWQRFLKEQVKRRSNNAKDMDKC					hypothetical
24	+	12415	12789	PHAGE_Clostr_phiCT9441A_NC_029022: hypothetical protein			gi971821660	1e-65	MRKIWTSAELDFIRKNKGKLSYKEMSKHLRRTPTAIEQKCQCFIDRQERVDKVLNKMDVAEKKFKFNKGQKIKTKRMEWTTGWDTLITKGKVIMDNKYFVVLDNGVYKECVNKVDLYTKSVVLV					Conserved phage protein ot A nad B phages
25	+	12882	13709	PHAGE_Paenib_Davies_NC_022980: site-specific DNA methylase			gi609217277	1e-37	MKLKHISNIKWIGGKHGKEEKYLDLMPEHKIFVDCFFGSGAVPFYKETVNSSKLTVVNDINDKLINYMMVLKEDEERLYKECSSLPYSESLFEKWKWEPWPEDKLESAVRFYYLMRVCFGGGGHKYKNGIGLSKTQNKAKQLISATELIPKMAGLIKNWNILNRDFEEVIKFYDTKDTLFFLDPPYHSHEDMYYGGFEEKDHIRLKKRLDKIKGKAMVCYYSSPLIDELYKDWYMVKYSTASQIKNRAAGDKCPVRDELILMNYKPIRLEQLCIV					Site-specific DNA-adenine methylase						DAM methylase			Transcription
26	+	13725	14153	PHAGE_Clostr_phiCT9441A_NC_029022: hypothetical protein			gi971821661	2e-78	MARSKYGAKKITIDGNAFDSKDEGKYYEYLKKLKFQEKILNFELQPRYELRPAFEKMGKKYRKAEYVADFLIYHLDGTEEVIDVKGMATETAKLKRKLFDEKYRDLKLTWICRSLKYSETGWIEYDELQKVRREEKKGAKNK					Conserved phage protein of A-tye phages
27	+	14150	14779	PHAGE_Clostr_phiCT9441A_NC_029022: hypothetical protein			gi971821662	1e-117	MSKIRVIADTGELIHEIECSHYNIQYVTSESDGKIQRIINLNNGKYGPKHWIKNDIYQPIARKIKDNLINKVPELSCVNVDKIFFIEDIDYVSDEINRNTDWVMKIKKAPSQLSEFTGYKFIIESREFWMERCSHEQVVAHIYSCLKQIDKDKLREPDVKGWKEVIGNLGLGWETTISPIPNLMNGFDVEDFKMLKKADKQMKFDLRAK					Conserved phage protein of A-tye phages
28	+	14793	14891						MAVDTVAIAQEIYTVANITKDWIGWEYCKVIS
29	-	14954	15394	PHAGE_Clostr_phiCT9441A_NC_029022: DPS-like general stress protein			gi971821663	9e-79	MSYKLTDVLNKQIANWSVLYIKLHNFHWFVKGQQFFTLHLKFEELYNEAALHIDELAERQLSIGGNPVATMKECLEISSIKEATGNEVAEDMVATIISDYNTIVSELKTGMEIAQKENDETTSDMLLAIHTALEKHVWMLKSFLGK					general stress protein 20U [Clostridium tetani E88], dps23, ferritin OR DNA starvation/stationary phase protection protein
30	+	15545	15745	hypothetical				N/A	MFEQLTLFRDIPIGEKIEYISCGKKYKGVVQGYAYNGKYIECTTNQKGYSGVLLHIENKGRNWFTK					hypothetical protein that is conserved in 184.08 :KHO39497
		15831	15944	PHAGE_Clostr_phiCT9441A_NC_029022: hypothetical protein			gi971821664	2e-13	MKIIIMNVKNNTRYFGKVGKVYKVQAVSKKDAEIIER
31	+	15957	16118	PHAGE_Clostr_phiCT9441A_NC_029022: hypothetical protein			gi971821665	3e-24	MPKEGQINILAIPYKNFKHKIRFTKRFLNRYMIQDLGGVLYMERREKYENKNK					Phage flavoprotein ?
32	+	16066	16296	PHAGE_Clostr_phiCT9441A_NC_029022: hypothetical protein			gi971821666	5e-30	MGFYTWKGERNMRIKINSVKDILNNSKYILAEVIQDIDKRISDWLASGGKKDDSYIKQQFRYAERVANIISGNMEG					Conserved phage protein in C. tetani
33	+	16299	16439	PHAGE_Clostr_phiCT9441A_NC_029022: hypothetical protein			gi971821667	3e-19	MEIILISMLTCIAIASVSVKYSIKKVQAIKQKELDRPDYIRMEEWQ					Conserved phage protein in C. tetani
34	+	16439	16639	PHAGE_Clostr_phiCT9441A_NC_029022: hypothetical protein			gi971821668	6e-34	MFKGCERLEEIYCTRGSCRRIDCKYNQEHALKQSTQSGIEFTVKAFYGTDKCLFRRRYKKIGEKIL					Conserved phage protein in C. tetani
35	+	16677	16988	PHAGE_Clostr_phiCT9441A_NC_029022: XRE family transcriptional regulator			gi971821669	9e-54	MEKVKLWTQEEDKYILENQGKMTYREMAKKIGRTESAVKNRISYERMKSHMNKDKAKEWLEEQLPGMTPQQGKRQIMKKLNIDEKKAEKVYNKWRKNYIKAMM					XRE transcriptional regulator
36	+	17000	17467	PHAGE_Clostr_phiCDHM19_NC_028996: hypothetical protein			gi971763947	2e-23	MIDKETLAIDEKTFKKTEGVLYNYKDLEVEIKAVELAIKELEIDYKGCRGIGYEERTGETYRINRPIEDEIIYKEKYIEKLELEIEKKKILKEKIENAIRILDDRESEIIKLRYFIKPKKSWVAIGMEVKMDKDYCSLICKEQIIPKLANILWNY					Conserved phage protein in C. tetani
37	+	17790	19202	PHAGE_Acinet_Presley_NC_023581: decoration protein			gi589891376	2e-13	MIKDVLYNTCINNKGDKTMKKKIGLIFAILLMCISFGLLNNDIVNAANDSKKIIKINNTILSFNNIIYVDANSGNDKVADGSSTKAFASVDEAIKKANSGDAIFIKAGKYHLKPMFIDGHSNPGLWDMNKEITIIGENDRTILEFYGRESTSRDGNAFCLSNANSKVMNLTYNFYPGKDSNYGNAIFLKSSGSFHNLFINVKGDISCSYSYYNNKPNDKPEIYNCVFKLNKKASSDYSGRPFYKNCVTNYKFGGGTEQNCLVQEFNWKDIKEIQSNKEFIDKGLGVYSGEFAWEKVQIGDHTEIKVQSISLDKTSMNLIEGSSDKLNAKVLPKDATNKKIVWSSNDENIVKVDQQGKVTGIKEGQATITVKVEGTDLTATCKINVTKKVEENQNDAILS…					Phage adhesion molecule; bIg domain protein
38	+	19305	19499	PHAGE_Clostr_phiCT9441A_NC_029022: hypothetical protein			gi971821673	2e-14	MKIENIIKTQQSDIHKRLRQQNRKQNKKKKSRRGKQKYLSFNDVMELMRHDSYYRGKGGAIRQR					hypothetical phage protein
39	+	19600	20550	hypothetical protein SCR2_0461 [Streptococcus constellatus subsp. pharyngis C818] gi|538374652|ref|YP_0085106451				2e-22	MYMSSIGISVYALSLMNKQTNEEINLNDINGENLIDIFINFMNNNNQSYTNKESMEKIFKTEDYENNIYRQDDLELFRYAIGRLKTGAYGYSAEIVDANTGDINYNRGIDDAEVMPFFFYLCVPTSQTNRGMLLLETKGIYGVKTIFYKCFQDYLNINYEDIKLNIRTITPTTYVEKYLKHGILQKIRFIRYNIPHNTLKQLGMNNGTEPAYDEYVIHKPLGFLNERKLAIKKCISGQSSINNVVEIDGFEYENIKLEFKFGGKNKTINLSNIENINVNEDITNQVILENGHPTKKSITPVLENIAIDYLNEMGLI					hypothetical protein
40	+	20566	21144	hypothetical protein SCR2_0460 [Streptococcus constellatus subsp. pharyngis C818] gi|538374651|ref|YP_0085106441				1e-16	MKILTNPMFLLGICSLMLVIAKLIFKLDYMGTLEIISYHINNFRNKTNNKLLKIPFFVYFILPLILAIAISRIKIADNNIVGNITVVLSILTSMLFTILTLLIDFKGKLEERNNGNGPKVIRLKNLIKEIYYTIMFEIIVSVILLLLTFIFMITNQIGCTISVIIYYLLFLFIFNLLIVLNRIFRIYEEILK					hypothetical protein
41	+	21444	22532	PHAGE_Escher_121Q_NC_025447: hypothetical protein			gi712914782	2e-11	MILKENLSYPLVHYTDMYGNFIGFQKDKNSEVVLCSCMRKAVENCIKLFLKYPSSLLNPPEWILLKQLDMPESINDVIRKKNPPVGLEWLNYIKFKEEVCHRCNIEKPTKEYCTPMYGTKFKRTFGWYININYFNKGINPSTHDGIYYLKEDGPIEIRLILDPTDKDLLEDIRRYKLLDTFEDKEILDMLKKAKHREEAILLRYFHIEDKELQYQKLYYAIEYVMKQRLKEVHKVIENEVRDWFKSKRVGEKWGNETNLYKIIRKLYPELTMYRHFRPPFLDGLELDIYIETLDIGIEYQGEQHFKPFEHWGGEEAFEKRQELDKKKRELCNKNNIKLIYFNYDEEINEEHIRKKLLKELNI					conserved C. tetani phage protein
42	+	22585	23367	PHAGE_Lactob_pro PHAGE_Lj965_NC_005355: putative terminase small subunit			gi41179239	1e-14	MADIRGPDYELAEKDYMNGMKYKDIASKYRVSINTVKSWKTRYKWNRNSVHTNEKKSKKVCTQNNTISWVEIENEYVTDIRRKPYTLEDLSTKYNIPIQTIKDYSATNEWSKKRTEYKLITNQKTKEKTAELISSEIAKYKAKHLNISDKLLGYLDEALSDKTELYKHVAKLRTGYGPGEFNEKITSETLDNINDSKLLNMVNALSKLQKIQRQTLGILDEKDKLQYGLNREKLDFEKAQKSNNQDDKPIEILIKRKGED					Termianase, TerS PBSX family
43	+	23367	24716	PHAGE_Bacill_PM1_NC_020883: hypothetical protein			gi472438300	5e-148	MVIEKEVNPHFEDFLFDWDYKFYFLVGGYGSSKSYHIALKLILKLLEEKRTALVVREVYDTIRDSCYSLLEEIITEMGLDDKIKCVTSPMQIRFPNGSKIIFKGMDKPAKLKSINNVSIVWVEECSEVKYAGFKELLGRLRHPTLKLYMILSTNPVSKNNWCYKHFFMDTKKKIFVLDDKELYKNRIIIKNNTYYHHSLADDNLFLPKTYIEQLDELKTYDIDLYRIARRGRFGVNGRKVLPQFEKKPHYEVLQSIQGIKNPIYRVGMDFGFEDSYNAIVRLAIDDDNKILYIYWQYYKNQMTDDRTAIEIAEFKKTQELIRADSAEPKTIKYYKQEGFNMKGAKKFPGSRFQNTKKVKRFKKIICSEDCPDVIDELEDLTYALDKNGEIIEDEFNIDP…					Terminase, TerL PBSX family
44	+	24716	26173	PHAGE_Strept_Dp_1_NC_015274: portal protein			gi327198352	5e-75	MNIKKTLLNLNEREKKERKKALKDFIFYLGECENIDAAKLNQDLLGQNWITLDDLDYIPSQVIDNKIKPLINKQARFMFGKEPDILLKPLDKQNKETCEKLRQYIDAILNASKFWSNTMKAFRLATVTKRVMLRLEANPGQPIRLYYHDINDFSYEVDPNDITKLNKVILVRQDTKTAYKEEKDQIWYRYTYYINKIEGKEHSCYLRIEKFKGDNLQTPIEIKEQDTELSKIPCWVICNEQSIINPYGQSDIKDLKPLQDSYNRRLSDFNDSLRFLMFGQTAVIDATEDTVNACNIAPNSLMALKSIDDTEGNKQAKVQRVESNFTNADPVLKYLKTLEDSMYEKLGIPKPESLQQVPSAKSIKYMYTELVARCEEKWHDWEPIIRQMIRLIVEACGKF…					Portal Protein, SPP1
45	+	26230	26697	PHAGE_Bacill_G_NC_023719: gp605			gi593778047	5e-06	MELVIIFYILFIIFFSALIISALTGSKILKNKKDAIGVYLIGTVIYGVLFFLTLRLELSNYNYIYMEPVSKTSINRKVSSKDDGNNFRAETPKEQLHVDENEKGLIKGNTSKKTGEKIYHTPGSRYYNSTKIEDTERWFKTIEEAEKAGYRAPKK					Cell wall spanning, membrane binding
46	+	26734	28434	PHAGE_Clostr_phiCTP1_NC_014457: putative head morphogenesis protein			gi304360668	7e-37	MNEYLKLVAKAQEQRIMLTKKQIKNIRDLYRDVAKDLGKRSTKANKDSLSERWLLDYQKQFKKDIKELNKILKKDIEYSILESAKYATNIQTDFFNLMDVKYKLNSKETFSNMFSRIPQQALEELISGDFYKDGKGLSERLWFHEKEANANFDYIIQKGLLEKKSTYELAKDLSDYVNPEVKKDWDFKRIYPGVGNKKIEYNSFRLAVTSISHAYQLSMQRSCKANPFVEGIEWHTSNSHRGPCSICREREGKTYKTDELPLDHPNGVCYFTPVITKSLDEVGMELHGWLYGGSNNKLDDWYKEYGREFVGESNLFRNISKKDNNNDIMKEKPIKDFKYPDIKTIKEAEKWAINNLNLNKISYKDIDIGVANYVNKSMSEIYQEYPLLNGFIQEIKTDG…					Phage head morphogenesis protein OR minor capsid protein
47	+	28431	28631	hypothetical				N/A	MIALPKELMGITDYDENDNWILKDGATEEQKKIFEEFKRDLESGKLSDVELFIDGRNIITGEPERY					hypothetical
48	+	28695	28895	PHAGE_Clostr_vB_CpeS_CP51_NC_021325: hypothetical protein			gi509140045	3e-17	MEFRKAYELLKQGKYVKRKHWGGYWKWENNTIMMYCKDGKVLDIRDTKDVDFTMSNMLEEDWEVVE					hypothetical
49	+	28895	29512	PHAGE_Clostr_phiCTP1_NC_014457: putative scaffold protein			gi304360672	3e-27	MPKLSEILGEHFKQIPEDIQKKYKDIDLVDSSNYIEKKELDTVNETIKQYKKYIAKRDKDLVDLQGKIKDNEELNAEIENLKAANKKASEDYESKLNQITFETKLEKKLGEFKPKNLGILKKALDIEKINLDGDNFLGLEDQIKNLKESDPYLFAEETPGGTGNIGGGQSSIIDDNKDSKSIGEILGKQQADQVKINETIDSFFK					Phage gp20 capsid protein, minor structural protein or scaffold protein
50	+	29527	29859	PHAGE_Clostr_phiCTP1_NC_014457: hypothetical protein phiCTP1_gp11			gi304360673	9e-25	MRQSTTKILGTQKNILALTGALFQNTNIKVSKTVATLKEGILEAGTIVDKTGKKVTDGTAFGIVYEDVDFNNSSGTEVVPVTIFGFIKENVLPQKPATEVKAALKMIQFL					Phage protein
51	+	29879	30913	PHAGE_Clostr_phiCTP1_NC_014457: hypothetical phage capsid protein			gi304360674	1e-116	MNLQDFINANEIALYIKNLPLQVTLDKALFPNDKQLGMELEVAKGAKQRSVALRMSTFDVAVKPRTLKADINIEKKEMPFFKESVLIKEKDRQQMLLAMKANNQELVNQILNQIFGNYKALVDGAEVQATRMRAQLLQSGEIKIITDDGDVVVDYGIPSDHKEVLAGTAKWSDKTANIVGDIERWQNTLVAEGYAKPNRMLMTQKTFGYIRANAAIESEIKGISNVVVTDKLVKNYLKEKLEIEVGILNGVFTAEDGSTMNLYEDNKVTLIPQGALGKTMYGTTPEEADKIFGSSKLDTQIVNTGVAITTMAKEDPVTVETKVSQLVLPSFERADECFFATVAE					Phage capsid E protein
52	+	30969	31157	hypothetical protein BN906_01168 [Clostridium tetani 12124569] gi|557605101|ref|YP_008773212.1|				1e-23	MAKKSDEKFKKVKALVNIKYDESYFKIGDEFDIRSEDSEEMTKKGYVESLEKIEKGETKEGE					Conserved phage protein in C. tetani
53	+	31160	31462	PHAGE_Clostr_phiCTP1_NC_014457: hypothetical protein phiCTP1_gp14			gi304360676	2e-10	MTIPLEILKFNLQEREYPYFEDDDLNLLLQSNDNNINKASYKGCLLKANADDRLEVAGVKLSSNRQYWLGLAEEYKKAYEESLQGNITGYKTSMKRVDGQ					Conserved phage protein in C. tetani
54	+	31459	31824	hypothetical protein CTC01093 [Clostridium tetani E88] gi|28210794|ref|NP_781738.1|				3e-61	MSKFNRGKISRQIYKQLEKKGLLKEIKILRNGKNAYGEKLEDLYVTTIKGYYYREKSKININTDTGAAINTDYREKLLVTYNEESKKIKQDDYLTLDGIKYKVIDTGNVENIVFDMYLDRM					Conserved phage protein in C. tetani Strains
55	+	31829	32173	PHAGE_Clostr_phiCTP1_NC_014457: hypothetical protein phiCTP1_gp16			gi304360678	4e-14	MSFKFDIESVINGLSEFEVKSKAAIGVYADTAGKKLEEHAKKNASWTDRTGLSRKTIEGGKQWEGDKCNVYVAGNTEHFPYLELAMDKQYSILNPTVNKLGAEILSGMNNLLGK					Conserved phage protein in C. tetani Strains
56	+	32178	32597	PHAGE_Clostr_phiCTP1_NC_014457: hypothetical protein phiCTP1_gp17			gi304360679	2e-13	MSSFNYKVAGDKLQGDLINSAIPQTLWQKIYLHLKKLGYKVYSPGQKRDKCTEPYLVIKENGTYALNSNVNGYKLFDIIIYHPMSNYSTMEFYVENIKQAMKDITELRPTGNETPAIIDEKIEAYTASIEYQQFKSLRR					Conserved phage protein in C. tetani Strains E88 and 12124569
57	+	32602	33474	PHAGE_Clostr_phiCTP1_NC_014457: hypothetical protein phiCTP1_gp18			gi304360680	2e-28	MDGKTLVNVIKVNFIDEVTNIKHTIETSDEIDIEPIKSDGKRDILRVKNTIYGINETEDIVIGYKLKLKDNLFNMKTMSLIDGGSIEGNKYCGAEAGKVAERHPFTMEIFTEEKDYSRTTGYAKFTYKHCKGKPAKYKVKDGEFLVPEYEAESIPFRGEKPVEIEFLDTLPSKPEKPDPPVEDIGVEGGTVKDTNTDVGVEITNRIVWTFKEQINQDDVTKTNFSIRRKSDNSLVQGNVTIDGTKKIVTFVPTSLAVDVVYIAQAKPVDKLNGSGKTAALSTEFKTIKIK					Conserved phage protein in C. tetani Strains E88 and 12124569
58	+	33487	33951	PHAGE_Clostr_phiCTP1_NC_014457: hypothetical protein phiCTP1_gp20			gi304360682	5e-28	MMSIQVTSIEDLKKMAEYDVIELPRFKAEIPFVAKVKRASLLNLVRKGVIPNKLLSAAEELFYGKSSNKGNVDMKALTDVMFIMAENALVEPSARDLKEVELELTDEQIVALFNYTQEGLNEIEKFPEKPENTVGDNNEQTVSNKTKPDNSINK					Conserved phage protein in C. tetani Strains E88 and 12124569; esterase
59	+	33890	34105						MITMSKQYQIRPSQIIALTNDYEAFCFDEACTYILAEMSKENGTEPKFEDNKNVNKQNNSDVIDWLNSNNK					Conserved phage protein in C. tetani Strains E88
60	+	34118	34444	PHAGE_Clostr_phiCTP1_NC_014457: hypothetical protein phiCTP1_gp8			gi304360670	3e-08	MATFKNPVVTCDKCGKDFKLKQNRLKIEIVKENIERTYFKCPKCKHKFIVMYKDQEIKENLKKMNNIKVQIQKSINEKKNTKKLIGRYEELYYNNLEISEKYKSLYGR					Conserved phage protein in C. tetani Strains E88 and 12124569; transglycoase
61	+	34504	36549	PHAGE_Clostr_phiCT19406C_NC_029006: tail-tape measure protein			gi971821557	6e-104	MAINVGTAVAYLTLDKSGFKNGIKSVGRDLKNFATGTGGAEDRVKSLGSALTNTGKSLVKPSIAAGGFLGMATKTAMGFEEQMSKVQAISGANAKDMGKLTALSREWGAKSKFSAMESGQALEYMAMAGWKTQEMMDGLPGILNLAAASGEELGTTSDIVTDALTAFGLQAKDSAYFADLLASTSSNSNTNVSMLGESFKYVAPVAGALGISAKDTSFALGLMANAGIKGSSAGTSLRSSLTNLANPSKNMRKEMERLGISLTDSNGKVKSGKVLFDELRQKFSKLTDAQKAQSASIIFGKEAMSGMLAVINASDKDYNKLYGNLNKAEGSAKKMADTMQNNLKGQLTTLKSAFEELQISLAQAVVPILSKVVKLVTKLVNGFNGLPQPVKSAIGIIVG…					Phage Tail tape measure protein
62	+	36938	38035	hypothetical protein CTC01101 [Clostridium tetani E88] gi|28210801|ref|NP_781745.1|				0	MVIAMNYRVEIIDKGEKKTTLKRIVLNIVIDRRIDMQTASATVVVQDVKSKVPSLYNFGYTDGIIANGNHIRIYISDKIQFTGIIRNFEIDDEAKTININCHDVGCKILRPIDGGVPYHVFNNINATQLISNMAIKAGLGTPIFNIISSNNYAIKNLKMQYDVQMSDIIDEVLKTLEARARVLKDGTYKVEKLYPDYKASNVQNKINYDFYYEDFIIIGKANRKRGSETLYNRVLVRHANDKYNVFEDPSMVAYLGYKNFKEIESPLGDTVDKRQKVASRFFLDCWRENSNVDIVATKGNPDLDLGKIVRIKLNEMIGHYIVTGIRTELTPDGNYIDQISLDGMREVTNIAKLGKGNYTLKEGDN					Conserved phage protein in C. tetani Strains E88
63	+	38035	38367	hypothetical protein CTC01102 [Clostridium tetani E88] gi|28210802|ref|NP_781746.1|				2e-57	MKQNDFRKPVVYILDQELRRRDLKNKIKFEGGEEYKGELPEYPVRLVRDINKKVIKCIYAENTELEWSEELIRNTEGKVYKIKTIYPNKSEKAIELFKNPDNRVELIDYV					Conserved phage protein in C. tetani Strains E88
64	+	38380	38940	PHAGE_Bacill_0305phi8_36_NC_009760: low copy number virion structural protein			gi156564109	3e-05	MGLPSYVINWNELSDLIADYLKNGVNADIGNITLNTEDIERLLSEIKDKIQGVDYNDLIQALNELGAKLDGLSGNLGILGTQKIHGKMLEVPAIVGQHTIEFTAPANSKLTGITYSQSSWRFEDSWDLVVEEERLFTETRTKEYGEHKYFNVFYPVDGTIKFIYNNNSGSSKVVWVDFCILEGGSE					Conserved phage protein in C. tetani Strains E88 and 12124569
65	+	38937	39968	hypothetical protein CTC01104 [Clostridium tetani E88] gi|28210804|ref|NP_781748.1|				0	MSLLKYIINFEELADELKKRILKLIDDELKSKYSKLNTNDIEGLLEDLKELLPSLQYNMLKKKIENFIYYNYNGMQKVDSKLLDIPPIIQENKEDFIFDKDVYLTGLHFNQTGWKKEDTYTLEINKNRIINNATIKEIGEHKYFNTFYKVNANTPISFILHNNSGNSRQTMVDLEYLIGEIVTPPEPPIEEPETPTIDDILNDWDIAVVMQWEANTMADIDLHAVIGDKYIYFGNKEEWNFFLNFDFRQHMTNQNPEILSVKGYKNKKLEIYIHNFDGIGLNEPVNLKVYEKRPYGNNLIKELNIDISPSRDVIRETIQINLNTLEIKEINRDINLEKFLGGR					Conserved phage protein in C. tetani Strains E88 and 12124569
66	+	39971	41206	PHAGE_Bacill_0305phi8_36_NC_009760: major virion structural protein			gi156564110	6e-21	MAEEKFYYAEGSCQVKDLVKNLVTEITKNAGIYKWNLVYPKTLDEIGTSGENKEINLITDDSTTDKVDTKFTVTEQNDTCIIKATTTYGKEFYIKIDREKADLTKEEKKALVDFKSLHRYCIREYCYDRTDAQVLEIMAGVNDESSKSGDYNAYVSAMTKSNSINNIRLQISDKLNKEGNDLDIPKNMQKEYNYRLAWYRKLQPEIKDFLPVQYWINVTKDSINLVLRGDPSADVHPYENYLTSYAYIGALKPVEDSATTDDKYNFGITVSSDIEPNYTKLYGERTATGVTDMCMIANKIGMPYQPHYPAFYATNPFMDKCNVEGSRWNHKKHQFSDITLVHPVDMERGKMINVLAGDASAIYDMDKLAYKKDTDEEEYYKKFKLTAPFNFLNNSANIN…					Conserved phage protein in C. tetani Strains E88 and 12124569
67	+	41219	43111	PHAGE_Melano_sanguinipes_entomopoxvirus_NC_001993: ORF MSV250 hypothetical protein			gi9631413	5e-06	MPLHKIPLCSLKYVGDTHSGATFKYDTTSKVLKHKEKLFYKDKVVEIDKTRGDKLLYKYFYNIEKKNNEYLYKENPIMVKEFEKELKLHDREINKDKSMPLEDTDIIEFNKKKSMQLGQKECININIEVYTELQPRDSIDIHVETDKNLLEFRNIQLNKDNKCINLNIDRENLQLDKFESIYTNKITEKGLSKYQFIQSLKLEKNTGMEKHDYRFLNRIYFKEIDMYKLKFFEKYRDKYIDKDKYNFVDRVNFKKIDTIENPDMLKRIGITKILKSNIVNNLDSITIRRISKDYNIRLMHKILLKNIEKYKYIDCLDRINIKSIDKDKNKKYFYREGLKTIDKYYNRYLDREAIISIHKDNDKYLDYMPLINVYKQIEKDLLDLTIWDIYKEHDEQLQG…					Conserved phage protein in C. tetani Strains E88 and 12124569 and 184.08
68	+	43116	43370	hypothetical protein BN906_01185 [Clostridium tetani 12124569] gi|557605118|ref|YP_008773229.1|				9e-43	MLESTIDFKKPRQKMWGILKDKQLISLPYGHETNEEGKELTSYATNCYEDALAEAHTLLAQGTGTKNIQVVEFVPYDYIMQPRV					Conserved phage protein in C. tetani Strains E88 and 12124569 and 184.08
69	+	43386	44384	hypothetical protein BN906_01186 [Clostridium tetani 12124569] gi|557605119|ref|YP_008773230.1|				0	MKLIKVKDGALEVDNFYLTSFFNDFAGNSNVTRDIKTGKLKLISNNKMERKFDYNEFVIELEKENFKHMNDYDYSMIYLGNNEYTFGIKDEELDQQNKYWKILKQDNYIQAYSSADGMNYKNIGGMKFDEAMTKQGFMKYSAEDFILNKYSVYDNPYITIQNFPENTICELYDLKGNLLKTRIFDKNLECKVFIDGNMVGYFIFKNQDNNEIYTTSHLSLQYGDVYICSPYNFEIIYHGNVVTNVNPATLQDLEELITIKNIGDKDYTNINIGTETSSNDLIQLSFDGENYKECLVVDSIEQGESKDIFVRITKNAENHNFNVRDFQLVINE					Conserved phage protein in C. tetani Strains E88 and 12124569 and 184.08
70	+	44395	45477	hypothetical protein BN906_01187 [Clostridium tetani 12124569] gi|557605120|ref|YP_008773231.1|				0	MSKFFNVTHDKDIVLDDSIISNKTGWTSKKIHKEIVDKRITKFEELEDVDVVNKQDKQLVAYSKDTGKFTTINGTEAGEITGASMKQISKMGVIGSPEEPRIVNISVNTIDFKVPRVNVLKYDLGTQNIILTKNEFTNGESNDFIGDNMMIFDGKAHLKTEHTSNFTFNREMDIKSEYVVTFKKSNFKKVEGFKMGEDGVIKTLVTTAIPHDRLLIPKGDMNLSNVENIDYFKLTATGENIRIVCSVDSGQTWKVFKNEKWVDINLDVEDIRTNGMTINLFNSINDVFWNELVTTKKIRFAYLLSMNNIDNIEELENLDLQYDGEGKWIQAKEDTFDVVYASNTLLQVHVKFNGDIKINY					Conserved phage protein in C. tetani Strains E88 and 12124569 and 184.08
71	+	45549	46304	PHAGE_Clostr_c_st_NC_007581: hypothetical protein CST110			gi80159796	3e-15	MYLRLIASQSGSIAILWHIKAYDANGNVVPMDVRNIVDHNMNSRVDNLHRLFIDGENGVPYYTGSEKGYYVFYLPKEVRRVTLRNWDNTTYGKEYQIQEARENIEEQFKTTYIVKDNSNGAKNMYDITYISNYFLIKQNDSYYSIKNNFYELGQPKDNAQLEQWYGKYGTKNVNTILEPLDFKDVPMSLEESTGIWKTDFELDANKILGNIKMIEESIKNEGNKTIRYECEQYKIYDKLDNEFEIMMADNK					Conserved signal peptidase in C. tetani Strains E88, 12124569, and 184.08
72	+	46361	47845	cell adhesion domain-containing protein [Clostridium tetani 12124569] gi|557605122|ref|YP_008773233.1|				0	MAGNTKPPIYNLGKEGKVVFIEYDSSSGRDHIDTLLDGRLDKHGSYGVLLSSYGARHIIFSLEQDSNLWCYGQYYRDSGGSTSQPVTIYKEVNGEWKVFKNEAKTENDKWYMLCGEMSKGKYKIETTGRYTMFTEWYTENLERYKFLVKQNNKYYSINPEYYKDEQYQSLSLKSEEYPNNNDFNKYGFNNLNELLKEYKKSNIKSSGSDLGFGKVFSFKIDDNFKCVSNLELVGETLKWSNDVTDSLKKENFTSSKYHTGRYNYIPYLAFDNHIDNNGMTGFQIKNPSDKDWLKIDFAKPVRPSKLTLQGNAGDVSVCVPKKIEISMSNDDINYTIIDTIDNIIKDDKYNEYVYKKPNKKYRYLKIRFLEFYSSVWCTINQMEFFESLYVEKYLIQDKN…					Cell adhesion protein, conserved in C. Tetani strains
73	+	48410	48625	PHAGE_Clostr_phiCT9441A_NC_029022: Rhs family protein			gi971821711	1e-27	MLRNKYRMQARKLMKDRELAAYLDINNSNLPFEYYENKYLKQGYTGNLLYRKILEASNRTNKEVNKQLGII					Rhs family protein
74	+	49195	49428	PHAGE_Clostr_phiCT9441A_NC_029022: XhlA hemolysin			gi971821712	3e-39	MNEELIRDKLGTHDKRLNDHAGRLDKLEQNQSRVDVKIENLCDQIKQLVSVMKWYIGLTVGALVSFFFYAIQHNIFK					XhlA hemolysin									LYSIS
75	+	49440	49709	PHAGE_Clostr_phiCT9441A_NC_029022: holin			gi971821713	3e-43	MEINIMEFITEQAFILVPALYVLGLMLKGTEKIKDWTIPWILLIIGILGSIALIGLNANAVIQGILTAGVAVFGNQLVKQTTVKSKEEK					Holin									LYSIS
76	+	49710	50510	PHAGE_Clostr_phiCT9441A_NC_029022: glucosaminidase /N-acetylmuramoyl-L-alanine amidase			gi971821714	7e-139	MSYTTNFINSVKDGAIASQKKYGVLASITIAQAILESGWGKSSLSRDCKNLFGVKAIGGWRGCKKSYPTYEYYNGKKVLINDYFRVYNSYSESIEDHALFLVNNSRYRQHGFFNVKDYIGQANALQRAGYATSPIYAQQLISLIKQYNLNKYDDINESFISIDGGGYASHKGGAPGINLIIKDYSPDITRAFAWVDNDKGASWAFDLTPPNQNYTKLFKNTSKVITKRNGGYSFSENSMYKLKVKGYNKFGQVVAENQIVLKVPLK					Amidase									LYSIS
77	+	50719	50886	hypothetical protein BN906_01647 [Clostridium tetani 12124569] gi|557605570|ref|YP_008773681.1|				4e-23	MEMNNMNMEELMEMKDSVECSDRRKDKHDKCPNCGKVNIFTKNVYLDINCCCHRR
		51273	51386	PHAGE_Clostr_phiMMP01_NC_028883: hypothetical protein			gi971820037	1e-07	MVEKIKEFKKVVSALIELSLEVGTLLAVIKMVIDSLK
		51554	51739	PHAGE_Clostr_phiCT19406C_NC_029006: hypothetical protein			gi971821568	7e-20	MSEKNKQTEANKKWQEKNKEHAKYLSNRSRSRSFIKNQATLEDLEELKQLIKEREENLNSN
78	+	51966	52931	hypothetical protein Thit_1399 [Thermoanaerobacter italicus Ab9] gi|289578592|ref|YP_003477219.1|				3e-53	MSKSRKTEVYKILISEKQMERGSTDYILKELKDKIILEDFLNYFYDKEINKKYTLKTKDICYYINKVEKDNNIRKILLKYIKFNKRTNIVNIETLEAKYQKDKNEGDEEKQHYLIKTFKDTNKAVLIFEKVTGAVTVGILQKDINKIYRKWVKETKESEKKLLLQYDIRIEAVPSPEFVDELMKMDRISLVKITVDKEKLTDDEDILFAEENISRDEVEVLYKPIQTLSFSKNKVKRYYDKFENNSSKNKIRRMVIEGRKDKNAIRLDTECMKLSEYIKTKLDLNGLVDTNDILTQYTELVNKNFKEYFNSIFVNIDESEE					Hypothetical
79	+	52934	53473	hypothetical protein Thit_1398 [Thermoanaerobacter italicus Ab9] gi|289578591|ref|YP_003477218.1|				8e-28	MFRKMGIILSDFFSTVKKIEIVDLLIIPGFITIIIYLFFNSNIRDLSKFIGEFNDIVINITSLLAAFGLASLSILATSSSENISVAKERFTNRTDRSKKLITYYQLLVLRNFYSLFLQLTLLIISVLNKFIIETNNNKITLYLEVYLLICSIFAQIFVVNSMYFLFINPKKNDNKNNDE					Hypothetical
80				attR
81	+	53653	53913	PHAGE_Bacill_BCP78_NC_018860: putative RNA polymerase sigma 28 subunit SigF			gi410492877	2e-05	MDVLGTDEDAIVDIVEYRIKLKKLYEKIDICLTEREKAVIEMRYGLVDGGIKTQREIAEILGISRSYVSRIEKRSLKKLCKEMQKP
82	+	53987	54772						MKYTGLLGKNISYSQSPKIHNEYYEKNNIPFKYKIFDVNEDELFYFIDTLYRKNIVGFNVTIPYKTKILKYIEKLVYPADKIGAVNTVVVLKDKLIGFNTDYYGFTESLKRRNVELRDKNALIIGNGGSALCVYYALMDIGCKNLDVLCRNKDKNIEKLKEIRCFYDFYDIIKYEQYDIIINCTPLGGNNYIKNLPINLEKIKLKKDVIIYDLNYKTQDTIFINQAKSMNIMAINGEDMLRLQAYKAIDIWGIYILNGEDK
83	+	54774	55829						MESLSSLLETTLQHNGSDLHLTVGVAPTIRVNGELTQISKDKLKPKDLEKYAKEILGEDFEEYCERGEIDTSFSIPGLGRFRVNVFKQRGSHAIAIRIVGVRVPSLNTLNFPETIKELSLIKRGLILVTGPAGAGKSTTLAAMINEINSKRSAHIITLEDPIEYLHKHNNSIVNQREIGKDTKNYTQALRAVLREDPDVILVGEMRDLETISIALTAAETGHLVLSSLHTIGAAKTIDRIIDVFHSSQQQQIRIQLATVLKGIVSQQLVPRKDGEGRVAALEIMIATHGIQNMIREGKVHQIESSMQTGIKYGMKTMDMALAELYKKELISYDKAIAYSTDREIIKKMISI
84	+	55993	57273						MEVLSNITHEITKIITWIVFVISMYYLIISFFGIWIKKDEEKCKPKNKFALVVAAHNEEIVIENIVHSLKKLDYPEELYDIFVIADNCTDRTAERARKEGAIVYERFNKEKRGKGYALEWMFSKIFKMTKGHNAVVVFDADNLVHKNFLNEMNKKMLRGDKVIQGYLDSKNPEDTWITGSYSISFWTSNRMFQLSRSNLGLSNQLGGTGFCIDIDVLKEIGWGATCLTEDLEFSCKLVLNGYKVSWAHKAIIYDEKPLTLKQSWSQRRRWMQGFADVSHRYFFKLIKKSVKDLDFKALDCALYSIQPIIILLFGFSMAMGTINYINKALNMILNIDEVLSMYVMNFNMITFSAIMISIFQFIYTPFILILESKLDLKIFFYYIIYPIYAITWIPISIQG…
85	+	57393	58655						MDEYIVGLNIGSSSVCTAAGKLDKYGKIQIVGINYVPCTGIKKGVVIDIDETSEGIKTSIYQLQTMIDAKVTEVYLSIPAEICEIILNKGVVAVSSDDREIKKNDVSRALNASRIITIPSNKEIIGVIPEEYIVDGYNNIKDPIGMSGVRLEVDAQIILSESTIISNLLKCIKKSGLIVKGMVFQPMANAVSVLKEEETETGVLLLDVGAETTNMTVFKEGKVIYQDKISIGGNMITNDISLCLNIPMSEAEKVKLKYGKINLQKEEDFKIKVNASYDNTVEISYNILNEIISFRVEELLSLVKKKLVKNEQMANISSIVIVGGGIALLKGVNEIGKDIMDKSTRVGMPEYIGTASPLYSSAVGVVEDVLNTLKANPIDEDNKEFNKKREKYNRNEEEI…
86	+	58671	59786						MLDFDVDEKQFAQIKVIGCGGGGNNAVNRMIEEGLKNVEFIAVNTDKQALMLSKASQKIQIGDKLTKGLGAGANPEIGQKAAEESGEEISQAIKGADMVFITAGMGGGTGTGAAPVIAEIAKSMDILTVGVVTKPFPFEGRKRMLHAEMGVQNLKDSVDTLVTIPNERLLNIVDKKTTLMDSFKLADDVLRQGVQGISDLITIPGLVNLDFADVKTIMTDRGLAHMGVGRGSGDNRAQEAAKQAISSPLLETSIVGATGVLLNITGGADLGLLEINEAAEVVQQAADPDANIIFGAVIDENLKDEIRITVIATGFEKEYEKEPREKFSESEIVKNKDKEGMSSEVAASKEEYDNYTENDLEIPTFLRRQRK
87	+	59941	60744						MHIYLDILFLENFIINRFLLSLTAKTVKEKVNSIFLSLASIIGSSYLLFILIGKKTYANNIFFKLLVAFCMVFTIFRKKNIIFKLKTTFIFILYSILLAGICIFMQIANGNGLKSNVAIVNFPYKKLLMAIILLYLLLERIVSFIRDRIVLDKLIYKIDIDLKNSKKSINAFLDTGNELVEPVTNLPVIVVEKDIFQKNEIEDYDTVYIPFSVVNGDRGMLKAIKPEMVSIYKKREIEKKEVLIAFSDKKLSSSGDYRALLSRGIIF
88	+	60813	61598						MEKTINNCSLFIISDKWLLTIYWRDIMFKLKVFLNKILSKLKIFARNIYYIGGSDVLPPPLTREEEENLVEKLNYGDESIRSILIERNLRLVVYIARKFENTGIGIEDLVSVGTIGLIKAVNTFDPSKKIKLATYASRCIENEILMYLRRNNKIKSEISFYEPLNVDWDGNELLLSDILGTDTDIVYDYIEEEVDKELLLIAMDKLNNREKQIVNLRFGLGGKTEKTQKEVADMLGISQSYISRLEKRIIKRLKKEINKMI
89	+	61672	62241						MIINKVEICGVNTSKLPVLKGKEMRELLIKTQEGDLEARERFIKCNLRLVLSVIQRFNNRGENPDDLFQVGCIGLIKAIDNFDLSHNVRFSTYAVPMIIGEIRRYLRDNNSIRVSRSLRDIAYKALQVRDKLIAKNDKEPTVSEIAKELDIPREDVVFALDAIQDPLSLFEPIYQDGGDSIYVMDQISD
1	+	1	630	0	629	629	46			5.9297	in
2	+	676	2328	675	2327	1652	113			4	in
3	+	2441	2899	2440	2898	458	-10			1.48243
4	-	2889	4397	2888	4396	1508	23
5	-	4420	4704	4419	4703	284	18			3
6	-	4722	5045	4721	5044	323	25			1.97657
7	-	5070	5528	5069	5527	458	18
8	-	5546	6013	5545	6012	467	128
9	+	6141	6419	6140	6418	278	19
10	+	6438	7256	6437	7255	818	33
11	-	7289	7753	7288	7752	464	35
12	+	7788	7922	7787	7921	134	155
13	+	8077	8364	8076	8363	287	-6
14	+	8358	8621	8357	8620	263	82
15	+	8703	8882	8702	8881	179	1
16	+	8883	9704	8882	9703	821	-13
17	+	9691	10470	9690	10469	779	16
18	+	10486	10734	10485	10733	248	5
19	+	10739	11635	10738	11634	896	14
20	+	11649	11891	11648	11890	242	11
21	+	11902	12309	11901	12308	407	6
22	+	12315	12440	12314	12439	125	-25
23	+	12415	12789	12414	12788	374	93
24	+	12882	13709	12881	13708	827	16
25	+	13725	14153	13724	14152	428	-3
26	+	14150	14779	14149	14778	629	14
27	+	14793	14891	14792	14890	98	63
28	-	14954	15394	14953	15393	440	151
29	+	15545	15745	15544	15744	200	212
30	+	15957	16118	15956	16117	161	-52
31	+	16066	16296	16065	16295	230	3
32	+	16299	16439	16298	16438	140	0
33	+	16439	16639	16438	16638	200	38
34	+	16677	16988	16676	16987	311	12
35	+	17000	17467	16999	17466	467	323
36	+	17790	19202	17789	19201	1412	103
37	+	19305	19499	19304	19498	194	101
38	+	19600	20550	19599	20549	950	16
39	+	20566	21144	20565	21143	578	300
40	+	21444	22532	21443	22531	1088	53
41	+	22585	23367	22584	23366	782	0
42	+	23367	24716	23366	24715	1349	0
43	+	24716	26173	24715	26172	1457	57
44	+	26230	26697	26229	26696	467	37
45	+	26734	28434	26733	28433	1700	-3
46	+	28431	28631	28430	28630	200	64
47	+	28695	28895	28694	28894	200	0
48	+	28895	29512	28894	29511	617	15
49	+	29527	29859	29526	29858	332	20
50	+	29879	30913	29878	30912	1034	56
51	+	30969	31157	30968	31156	188	3
52	+	31160	31462	31159	31461	302	-3
53	+	31459	31824	31458	31823	365	5
54	+	31829	32173	31828	32172	344	5
55	+	32178	32597	32177	32596	419	5
56	+	32602	33474	32601	33473	872	13
57	+	33487	33951	33486	33950	464	-61
58	+	33890	34105	33889	34104	215	13
59	+	34118	34444	34117	34443	326	60
60	+	34504	36549	34503	36548	2045	389
61	+	36938	38035	36937	38034	1097	0
62	+	38035	38367	38034	38366	332	13
63	+	38380	38940	38379	38939	560	-3
64	+	38937	39968	38936	39967	1031	3
65	+	39971	41206	39970	41205	1235	13
66	+	41219	43111	41218	43110	1892	5
67	+	43116	43370	43115	43369	254	16
68	+	43386	44384	43385	44383	998	11
69	+	44395	45477	44394	45476	1082	72
70	+	45549	46304	45548	46303	755	57
71	+	46361	47845	46360	47844	1484	565
72	+	48410	48625	48409	48624	215	570
73	+	49195	49428	49194	49427	233	12
74	+	49440	49709	49439	49708	269	1
75	+	49710	50510	49709	50509	800	209
76	+	50719	50886	50718	50885	167	1080
		51273	51386	51272	51385	113	1548
		51554	51739	51553	51738	185	1914
77	+	51966	52931	51965	52930	965	3
78	+	52934	53473	52933	53472	539	180
79	+	53653	53913	53652	53912	260	74
80	+	53987	54772	53986	54771	785	2
81	+	54774	55829	54773	55828	1055	164
82	+	55993	57273	55992	57272	1280	120
83	+	57393	58655	57392	58654	1262	16
84	+	58671	59786	58670	59785	1115	155
85	+	59941	60744	59940	60743	803	69
86	+	60813	61598	60812	61597	785	74
87	+	61672	62241	61671	62240	569
